# Supplementary material for: A screening strategy for bioactive components from Amaranth: An integrated approach of network pharmacology, molecular docking and molecular dynamics simulation
Source: PLoS One. 2025 Dec 26;20(12):e0338443. doi: 10.1371/journal.pone.0338443 (PMC12742726; doi:10.1371/journal.pone.0338443)
Supplement: S1 File — (XLSX) [file pone.0338443.s003.xlsx]

## Sheet: Sheet1
(E)-5-(2,3-dimethyl-4,5,6,7-tetrahydro-1H-tricyclo[2.2.1.02,6]heptan-3-yl)-2-methylpent-2-enoic acid
[(2S,3R,4S,5S,6R)-3,4,5-trihydroxy-6-(hydroxymethyl)oxan-2-yl] (1R,2R,4aS,6aS,6bR,10R,11R,12aR)-1,10,11-trihydroxy-1,2,6a,6b,9,9,12a-heptamethyl-2,3,4,5,6,6a,7,8,8a,10,11,12,13,14b-tetradecahydropicene-4a-carboxylate
12:4+3O fatty acyl hexoside
2-AMINOPHENOL
3-phenyllactic acid
4-(2,3-Dihydroxy-3-methylbutoxy)furo(3,2-g)chromen-7-one
8-(2-hydroxy-1-methoxy-3-methylbut-3-enyl)-7-methoxychromen-2-one
Epigallocatechin
isosakuranetin-7-O-neohesperidoside
Kaempferol
L-Valine
Medicagenic acid base -H2O + O-HexA
p-Hydroxybenzaldehyde
Palmitic acid
Scutellarein
Trans-Vaccenic acid
[(2S,3R,4S,5S,6R)-3,4,5-trihydroxy-6-(hydroxymethyl)oxan-2-yl] (1S,4aR,6aS,6bR,9S,10R,11R,12aR)-1,10,11-trihydroxy-9-(hydroxymethyl)-2,2,6a,6b,9,12a-hexamethyl-1,3,4,5,6,6a,7,8,8a,10,11,12,13,14b-tetradecahydropicene-4a-carboxylate
Tectorigenin
Enoxolone
Chrysanthemyl Alcohol
1,7-bis(4-hydroxyphenyl)heptan-3-one
Asiatic acid
Embelin
5-OXO-D-PROLINE
6-Gingerol
Ferulic Acid
MANNITOL
Ginsenoside Ro
C12-AS (TENTATIVE)
Nicotinic acid
Licoricesaponin H2
Taurochenodeoxycholic Acid
Pyrogallol
L-(-)-Phenylalanine
Citric acid
D-(+)-Malic acid
Abscisic acid
Methyl hexadecanoate
2H-Pyran-4-acetic acid, 5-carboxy-3-ethylidene-2-(beta-D-glucopyranosyloxy)-3,4-dihydro-, alpha-[2-(4-hydroxyphenyl)ethyl] ester, (2S,3Z,4S)-
Kaempferol-3-O-glucoside
Fumaric acid
Spirostane -2H, + 1O, O-Pen-dHex
Galangin
Isobutyl 4-hydroxybenzoate
Iristectorigenin B
Sumaresinolic acid
alpha-Chaconine
(1R,2R,4S,7R,8S,12R)-7-(furan-3-yl)-1,8,12,17,17-pentamethyl-3,6,16-trioxapentacyclo[9.9.02,4.02,8.012,18]icos-13-ene-5,15,20-trione
Glyceric acid
Pinoresinol 4-O-glucoside
methyl 2-[(4aR,5R,6R,7S,8aR)-8a-ethenyl-5,7-dihydroxy-4-methylidene-3-oxo-1,4a,5,6,7,8-hexahydroisochromen-6-yl]prop-2-enoate
Protocatechuic acid
FA 18:1+3O
D-Gluconic acid
5,7-dihydroxy-2-(4-hydroxyphenyl)-6,8-bis[3,4,5-trihydroxy-6-(hydroxymethyl)oxan-2-yl]chromen-4-one
Chikusetsusaponin IV
Soybean saponin fraction B1
Kaempferol-3-O-glucoside-7-O-rhamnoside
(4aS,6aS,6bR,9R,10S,12aR,14bS)-10-[(2S,3R,4S,5S)-3-[(2S,3R,4R,5S,6S)-3,5-dihydroxy-6-methyl-4-[(2S,3R,4S,5R)-3,4,5-trihydroxyoxan-2-yl]oxyoxan-2-yl]oxy-4,5-dihydroxyoxan-2-yl]oxy-9-(hydroxymethyl)-2,2,6a,6b,9,12a-hexamethyl-1,3,4,5,6,6a,7,8,8a,10,11,12,13,14b-tetradecahydropicene-4a-carboxylic acid
DL-p-Hydroxyphenyllactic acid
Sebacic acid
[(2S,3R,4S,5S,6R)-3,4,5-trihydroxy-6-(hydroxymethyl)oxan-2-yl] (1S,4aR,6aS,6bR,9R,10R,11R,12aR)-1,10,11-trihydroxy-9-(hydroxymethyl)-2,2,6a,6b,9,12a-hexamethyl-1,3,4,5,6,6a,7,8,8a,10,11,12,13,14b-tetradecahydropicene-4a-carboxylate
DGMG 18:3
Araloside A
Quercetin
Luteolin 7-glucuronide
Gallic acid
L-ARABITOL
2,4,6-trihydroxy-5-[1-(4-hydroxy-1,1,4,7-tetramethyl-1a,2,3,4a,5,6,7a,7b-octahydrocyclopropa[h]azulen-7-yl)-3-methylbutyl]benzene-1,3-dicarbaldehyde
FA 18:1+1O
Hydroxyvalerenic Acid
1-Methoxy-3-carbaldehyde
rutamarin
syringaresinol
isosakuranetin-7-O-rutinoside
kojic acid
Maleic acid
Resveratrol
columbianetin
Linoleic acid
Polyphyllin E
Naringenin
Chikusetsu saponin IVa
Polygalic acid
3-[(Carboxycarbonyl)amino]-L-alanine
Vanillin
Quercetin-3-O-glucoside
geniposide
(20R)-Ginsenoside Rg3
4-Hydroxybenzoic acid
5-Acetylsalicylic acid
Glabrolide
Medicagenic acid
(+/-)-Jasmonic acid
Erythronolactone
13-HOTrE
Oleanolic acid base + O-HexA-Hex
L-ISOLEUCINE
Astringin
4-Aminophenol
Calcium pantothenate
Para-cresol
(2R,3R,4S,5S,6R)-2-octoxy-6-[[(2S,3R,4S,5R)-3,4,5-trihydroxyoxan-2-yl]oxymethyl]oxane-3,4,5-triol
Wedelolactone
Glutamylphenylalanine
VERATRIC ACID
Ginsenoside Rh2 (S-FORM)
Pyrocatechol
TYRAMINE
Atractyloside A
Undulatoside A
Pristimerin
Gentisic acid
3-hydroxybenzoic acid
Dihydrocucurbitacin F
Inositol
(2S,3R,4R,5R,6S)-2-[(2R,3R,4S,5R,6R)-2-[2-(3,4-dihydroxyphenyl)ethoxy]-3,5-dihydroxy-6-(hydroxymethyl)oxan-4-yl]oxy-6-methyloxane-3,4,5-triol
isoferulic acid
picein
Gitoxin
Sucrose
Methyl eugenol
(1S,4S,5R,10S,13S,17S,19S,20R)-10-hydroxy-4,5,9,9,13,19,20-heptamethyl-24-oxahexacyclo[15.5.2.0¹,¹⁸.0⁴,¹⁷.0⁵,¹⁴.0⁸,¹³]tetracos-15-en-23-one
cirsimarin
Daphnetin
9-Hydroxy-10,12,15-octadecatrienoic acid
adipic acid
Picfeltarraenin IB
Paracetamol
Esculentoside A
Protolichesterinic acid
Momordin Ic
[(2R,3S,4S,5R,6R)-6-[(2S,3S,4S,5R)-3,4-dihydroxy-2,5-bis(hydroxymethyl)oxolan-2-yl]oxy-3,4,5-trihydroxyoxan-2-yl]methyl 4-hydroxybenzoate
Citraconic acid
Roccellic Acid
L-Tyrosine
Ginkgolide C
3-METHYGLUTARIC ACID
Methyl-4-hydroxy-3-methoxybenzoate
(1R,2R,5S,8R,14R,15R,16S)-16-hydroxy-1,2,14,17,17-pentamethyl-8-(prop-1-en-2-yl)pentacyclo[11.7.0.0²,¹⁰.0⁵,⁹.0¹⁴,¹⁸]icosane-5,15-dicarboxylic acid
Xylose
Shikimic acid
Dihydroartemisinic acid
Luteolin-4'-O-glucoside
9(S)-HOTrE
Pinocembrin
Dioscin
Eleutheroside E
Aloenin
4-Hydroxy-3,5-dimethoxyphenyl 6-O-[(2S,3R,4R)-3,4-dihydroxy-4-(hydroxymethyl)tetrahydro-2-furanyl]-beta-D-glucopyranoside
DIGOXIGENIN
3,12-dihydroxy-4,6a,6b,11,12,14b-hexamethyl-1,2,3,4a,5,6,7,8,9,10,11,12a,14,14a-tetradecahydropicene-4,8a-dicarboxylic acid
Digitoxin
4-Methyl-6,7-dihydroxycoumarin
HIPPURATE
L-Tryptophan
syringin
Alisol A 24-acetate
Kaempferol-3-O-rhamnoside-7-O-rhamnoside
Phenylpyruvic acid
sweroside
(1S,4aR,6aS,6bR,9S,10R,11R,12aR,14bS)-1,10,11-trihydroxy-9-(hydroxymethyl)-2,2,6a,6b,9,12a-hexamethyl-1,3,4,5,6,6a,7,8,8a,10,11,12,13,14b-tetradecahydropicene-4a-carboxylic acid
P-Anisic acid
gamma-Linolenic acid
Timosaponin A-III
(2S,3S,4S,5R,6R)-6-[[(3S,4R,6aR,6bS,8aS,14bR)-4-(hydroxymethyl)-4,6a,6b,11,11,14b-hexamethyl-8a-[(2S,3R,4S,5S,6R)-3,4,5-trihydroxy-6-(hydroxymethyl)oxan-2-yl]oxycarbonyl-1,2,3,4a,5,6,7,8,9,10,12,12a,14,14a-tetradecahydropicen-3-yl]oxy]-3,4,5-trihydroxyoxane-2-carboxylic acid
PE 36:2
Azelaic acid
3,5,5-Trimethyl-4-[3-[3,4,5-trihydroxy-6-(hydroxymethyl)oxan-2-yl]oxybut-1-enyl]cyclohex-2-en-1-one
1,2-Dipalmitoyl-rac-glycero-3-phosphoethanolamine
Shanzhiside methyl ester
3-hydroxy-1-(4-hydroxyphenyl)propan-1-one
Aconitic Acid
Methylsuccinic acid
Genistein
Furostane base -1H2O + 1O, O-Hex, O-Hex-Hex
Vanillic acid
Suberic acid
(-)-12-hydroxyjasmonic acid
Quillaic acid
(2S,3S,4S,5R,6R)-6-[[(3S,6aR,6bS,8aS,14bR)-4,4,6a,6b,11,11,14b-heptamethyl-8a-[(2S,3R,4S,5S,6R)-3,4,5-trihydroxy-6-(hydroxymethyl)oxan-2-yl]oxycarbonyl-1,2,3,4a,5,6,7,8,9,10,12,12a,14,14a-tetradecahydropicen-3-yl]oxy]-3,5-dihydroxy-4-[(2S,3R,4S,5R,6R)-3,4,5-trihydroxy-6-(hydroxymethyl)oxan-2-yl]oxyoxane-2-carboxylic acid
Threonic acid
Cryptochlorogenic acid
Homovanillic acid
Caudatin
(1R,2R,4aS,6aS,6bR,9R,10R,11R,12aR)-1,10,11-trihydroxy-9-(hydroxymethyl)-1,2,6a,6b,9,12a-hexamethyl-2,3,4,5,6,6a,7,8,8a,10,11,12,13,14b-tetradecahydropicene-4a-carboxylic acid
Coixol
Fucoxanthin
Picfeltarraenin IA
Dihydroartemisinin
Aleuritic acid
DL-beta-Hydroxybutyric acid
Fraxetin
D(-)-Gulono-gamma-lactone
Aurantio-obtusin beta-D-glucoside
Nardosinone
6,8-dihydroxy-2,2,4,4-tetramethyl-7-(3-methylbutanoyl)-9-(2-methylpropyl)-9H-xanthene-1,3-dione
Sinapic acid
ASCORBIC ACID
Picroside III
3-Hydroxycinnamic acid
Lamiide
Methyl gallate
Asperulosidic acid
PC 28:0
Oleanane -2H, +1O, 1COOH, O-HexA-HexA
Ribose
Piperonylic Acid
ESTRIOL
Benzyl alcohol + Hex-Pen
Cauloside C
LPC 16:0
Glutamyltyrosine
3-[(3S,5R,10S,13R,14S,17S)-14-hydroxy-3-[(2R,3S,4S,5S,6S)-3-hydroxy-4-methoxy-6-methyl-5-[(2S,3R,4S,5S,6R)-3,4,5-trihydroxy-6-[[(2R,3R,4S,5S,6R)-3,4,5-trihydroxy-6-(hydroxymethyl)oxan-2-yl]oxymethyl]oxan-2-yl]oxyoxan-2-yl]oxy-10,13-dimethyl-1,2,3,4,5,6,7,8,9,11,12,15,16,17-tetradecahydrocyclopenta[a]phenanthren-17-yl]-2H-furan-5-one
Deoxyadenosine
Mucic acid
Sorbose
Zizyberanalic acid
3,4-Dihydroxyphenylalanine
Ethyl myristate
Robinin
PHENYLACETIC ACID
Syringetin-3-O-glucoside
N-Acetyl-DL-glutamic acid
Ginsenoside F1
13-HODE
Uridine
2-[[(2R,3S)-2-(3,4-dihydroxyphenyl)-3,5-dihydroxy-3,4-dihydro-2H-chromen-7-yl]oxy]oxane-3,4,5-triol
9-hydroxy-10,12-octadecadienoic acid
Atractylenolide III
[(1aS,1bS,2S,5aR,6S,6aS)-1a-(hydroxymethyl)-2-[(2S,3R,4S,5S,6R)-3,4,5-trihydroxy-6-(hydroxymethyl)oxan-2-yl]oxy-2,5a,6,6a-tetrahydro-1bH-oxireno[5,6]cyclopenta[1,3-c]pyran-6-yl] benzoate
Gentiopicrin
Ecliptasaponin A
Polyphyllin VI
2-[1-[1-hydroxy-10,13-dimethyl-3-[3,4,5-trihydroxy-6-[[3,4,5-trihydroxy-6-(hydroxymethyl)oxan-2-yl]oxymethyl]oxan-2-yl]oxy-2,3,4,7,8,9,11,12,14,15,16,17-dodecahydro-1H-cyclopenta[a]phenanthren-17-yl]ethyl]-4,5-dimethyl-2,3-dihydropyran-6-one
Tauroursodeoxycholic acid
Coumaroyl Hexoside
16-Hydroxyhexadecanoic acid
(2S,3R,4S)-4-(2-{[(2E)-3-(3,4-Dihydroxyphenyl)-2-propenoyl]oxy}ethyl)-2-(beta-D-glucopyranosyloxy)-3-vinyl-3,4-dihydro-2H-pyran-5-carboxylic acid
L-Theanine
Azuleno(5,6-c)furan-1(3H)-one, 4,4a,5,6,7,7a,8,9-octahydro-3,4,8-trihydroxy-6,6,8-trimethyl-
Trans-Cinnamic acid
Calceolarioside B
7-O-Ethylmorroniside
Hesperetin
(2S,3S,4S,5R,6R)-6-[[(3S,6aR,6bS,8aS,14bR)-8a-carboxy-4,4,6a,6b,11,11,14b-heptamethyl-1,2,3,4a,5,6,7,8,9,10,12,12a,14,14a-tetradecahydropicen-3-yl]oxy]-3,4,5-trihydroxyoxane-2-carboxylic acid
Pimelic acid
2-[4-[3-[3,4-dihydroxy-4-(hydroxymethyl)oxolan-2-yl]oxy-4,5-dihydroxy-6-(hydroxymethyl)oxan-2-yl]oxyphenyl]-7-hydroxy-2,3-dihydrochromen-4-one
9-HODE
L-Hydroxyproline
Picroside I
Phenyl-beta-glucopyranoside
Propyl gallate
LEVODOPA
Ecgonine
Glutaric acid
Tyrosine
rhodioloside
methyl chlorogenate
Dihydrocapsaicin
4-Nitrophenol
1,3-Dicaffeoylquinic acid
Narcissoside
Catalpol
4-O-Methylphloracetophenone
Pennogenin 3-O-beta-chacotrioside
