# Supplementary material for: A screening strategy for bioactive components from Amaranth: An integrated approach of network pharmacology, molecular docking and molecular dynamics simulation
Source: PLoS One. 2025 Dec 26;20(12):e0338443. doi: 10.1371/journal.pone.0338443 (PMC12742726; doi:10.1371/journal.pone.0338443)
Supplement: S2 File — (XLSX) [file pone.0338443.s004.xlsx]

## Sheet: Sheet1
IL2
STAT3
PTPN1
SLC5A2
ADORA2A
NOD2
SELP
ADORA3
KDR
ESR1
NOS2
ESR2
HSD11B1
CCR2
ATP12A
CXCL8
PTGDR2
CA2
MCL1
CYP19A1
NR4A1
MIF
EDNRA
F2
BCL2L1
VDR
MTOR
P2RX3
MAPK1
PIK3CA
MAPK8
MMP3
MMP1
MMP8
LTB4R
PRKCA
F7
IDO1
PTGS1
CPA1
LGALS1
EPHX2
TYR
CYP1B1
ABCG2
SHBG
PTPN2
NOX4
XDH
ALOX5
AHR
ABCB1
ACHE
SYK
GSK3B
MMP9
MMP2
ALOX15
ALOX12
ARG1
GPR35
DAPK1
TTR
EGFR
IGF1R
MPO
PIK3R1
SRC
PTK2
MMP13
MET
CXCR1
AKT1
AXL
APP
PARP1
MMP12
CD38
PTGS2
CFTR
TERT
MAPT
AR
NR3C1
CASP3
JUN
MME
CYP2D6
COMT
FUT7
FABP4
PPARA
FABP5
PPARD
FABP2
NR1H4
SERPINA6
G6PD
PTGER2
GPBAR1
PTGFR
LTA4H
NR0B2
PTPRC
PPARG
RARB
FFAR4
PTGER4
CHRNA7
PLA2G4A
PTGES
SCD
PLG
RORA
ITGAL
HMGCR
PREP
PTPN6
PTPN11
CNR1
CD81
RORC
NR1H3
TRPV1
MAPK3
NR1I3
SLC6A4
CYP2C19
PGR
PDE4A
NR3C2
GCG
DHFR
NQO1
MERTK
ALDH2
TLR9
PON1
SNCA
IGFBP3
IGFBP1
PRSS1
F10
PLAU
NR1I2
TNF
ALOX5AP
IL6
SLC10A2
TRPM8
HMOX1
JAK1
JAK2
CHRM3
PLA2G2A
CHEK2
CYP1A2
HSP90AB1
MYLK
SERPINE1
BRAF
ERBB2
HTR1A
PLEC
HDAC1
BRD4
PDK1
NR1H2
HSP90AA1
PRKCZ
CDK4
MMP14
HDAC2
STAT6
SLC10A1
ITGB1
EDNRB
AGTR1
MPEG1
XIAP
LDHA
PTPN22
ACE
MMP7
ADAM17
MAPK14
PDE7A
ITGA2B
EGLN3
REN
DPP4
PIK3CB
PIK3CG
RET
ITK
ADAMTS5
ADAMTS4
ADA
POLA1
CNR2
ECE1
PIK3CD
LRRK2
JAK3
TYK2
CDK9
FLT1
FCER2
CRHR1
CCND1
NFE2L2
TLR4
CYP1A1
KDM6B
FTO
RELA
FYN
LCK
F3
NGFR
TPMT
CTNNB1
TRPA1
F2R
PDE5A
IRAK4
AGTR2
GAPDH
NTRK1
S1PR1
FGF1
FGF2
LGALS3
CD274
LGALS9
GRB2
APEX1
IKBKB
ELANE
CSF1R
FGFR1
CETP
GSTP1
CASP7
CASP1
MALT1
MAPKAPK2
VCAM1
KIT
OPRM1
CTSS
CTSL
AOC3
P2RX7
C5AR1
PDE3B
NAMPT
CTSB
CXCR2
HDAC4
FASN
CCR1
SOAT1
HIF1A
ALB
PTGER3
PTGDR
ITGAV
PRKCD
PRKCQ
CCR4
BCL2
LIPC
LIPG
ITGA2
TGM2
CYP3A4
PTK2B
CMA1
CTSG
ENPP2
RBP4
PLA2G10
PGF
VEGFA
EP300
HK1
ADORA2B
LGALS8
HSPA8
HPSE
CTRC
NLRP3
TBXA2R
TACR1
F2RL1
MMEL1
PDGFRB
F11
HSPA1A
ACE2
PPP1CA
CPT2
TGFBR1
ADRB2
CASP8
FLT4
TEK
MAP3K8
LYN
HLA-A
BIRC2
GCLC
FPR1
CCR5
C3AR1
BIRC3
PPIA
BDKRB1
ITGA4
CTSC
FURIN
HTR3A
HRH1
SPHK1
GRK1
HSPA5
PIN1
NOS1
NOS3
CREBBP
CCR3
BTK
MB
ALPL
ATM
PSEN1
RHOA
PDGFRA
GUSB
CASR
NFKB1
ERAP2
EPHB2
SLC15A1
MC1R
MAP3K14
TP53
PTGES2
LPAR1
PLAT
SLC37A4
GSTM1
TRPV4
TKT
KCNJ11
SELL
SELE
KEAP1
NPPA
EPHX1
IKBKE
TBK1
PLCG2
MMP10
CXCR4
IL1B
CYP27B1
HRH4
KCNN4
P2RY2
DNMT1
STAT1
CASP6
CPB2
PRKACA
ODC1
NRAS
CCR8
CXCR3
DUSP1
