# Supplementary material for: A screening strategy for bioactive components from Amaranth: An integrated approach of network pharmacology, molecular docking and molecular dynamics simulation
Source: PLoS One. 2025 Dec 26;20(12):e0338443. doi: 10.1371/journal.pone.0338443 (PMC12742726; doi:10.1371/journal.pone.0338443)
Supplement: S3 File — (XLSX) [file pone.0338443.s005.xlsx]

## Sheet: Sheet1
ACE
ACE2
AGTR1
AKT1
ALB
APP
AR
ATM
BCL2
BRAF
BTK
CASP1
CASP3
CASP8
CCND1
CCR1
CCR2
CCR5
CD274
CDK4
CREBBP
CSF1R
CTNNB1
CTSB
CTSL
CTSS
CXCL8
CXCR1
CXCR2
CXCR3
CXCR4
CYP19A1
CYP1A1
CYP1A2
CYP3A4
DPP4
EGFR
EP300
ERBB2
ESR1
ESR2
F2
F2R
F3
FASN
FGF1
FGF2
FURIN
FYN
G6PD
GAPDH
GCG
GRB2
GSK3B
HIF1A
HMGCR
HMOX1
HSP90AA1
HSP90AB1
HSPA1A
HSPA5
HSPA8
IDO1
IGF1R
IKBKB
IL1B
IL2
IL6
ITGA2
ITGB1
JAK1
JAK2
JAK3
JUN
KDR
KEAP1
KIT
LCK
LDHA
LGALS3
MAPK1
MAPK14
MAPK3
MMP2
MMP9
MPO
NFE2L2
NFKB1
NGFR
NQO1
NR3C1
NRAS
PDGFRB
PGR
PIK3CA
PIK3R1
PLA2G4A
PLAT
PLAU
PLG
PPARA
PPARG
PRKACA
PRKCA
PRKCD
PTGS1
PTGS2
PTK2
PTPN11
RELA
REN
RHOA
SELE
SELL
SELP
SERPINE1
SNCA
SRC
STAT1
STAT3
STAT6
SYK
TGFBR1
TLR4
TLR9
TNF
TP53
TYK2
VCAM1
VEGFA
XDH
XIAP
