# Supplementary material for: A screening strategy for bioactive components from Amaranth: An integrated approach of network pharmacology, molecular docking and molecular dynamics simulation
Source: PLoS One. 2025 Dec 26;20(12):e0338443. doi: 10.1371/journal.pone.0338443 (PMC12742726; doi:10.1371/journal.pone.0338443)
Supplement: S4 File — (XLSX) [file pone.0338443.s006.xlsx]

## Sheet: Sheet1
Category	Term	Count	%	PValue	Genes	List Total	Pop Hits	Pop Total	Fold Enrichment	Bonferroni	Benjamini	FDR
GOTERM_BP_DIRECT	GO:0006954~inflammatory response	22	16.7939	1.56409e-16	CCR1, CSF1R, CXCL8, F2R, STAT3, PTGS2, RELA, PTGS1, SELP, CXCR1, FASN, IL1B, CXCR3, KIT, AGTR1, TLR9, AKT1, CCR5, TLR4, NFE2L2, IDO1, CCR2	131	242	16929	11.7481	2.11386e-13	2.97646e-13	2.66052e-13
GOTERM_BP_DIRECT	GO:0070374~positive regulation of ERK1 and ERK2 cascade	16	12.2137	1.00909e-12	PDGFRB, CSF1R, APP, JUN, SRC, F2R, GCG, PRKCA, BRAF, PTPN11, FGF1, FGF2, EGFR, KDR, TLR4, MAPK3	131	156	16929	13.2543	1.92129e-09	9.60145e-10	8.58227e-10
GOTERM_BP_DIRECT	GO:0045766~positive regulation of angiogenesis	13	9.92366	1.48757e-11	ITGB1, CXCL8, STAT3, PRKCA, FGF1, F3, FGF2, HIF1A, VEGFA, IL1B, CXCR3, KDR, HMOX1	131	100	16929	16.7998	2.83232e-08	9.43616e-09	8.43452e-09
GOTERM_BP_DIRECT	GO:0030335~positive regulation of cell migration	15	11.4504	2.3627e-11	ITGB1, HSPA5, F2R, STAT3, CXCR4, PRKCA, FGF1, TGFBR1, EGFR, PTK2, IGF1R, PLAU, IL1B, KIT, ATM	131	161	16929	12.04	4.49858e-08	1.12406e-08	1.00474e-08
GOTERM_BP_DIRECT	GO:0033138~positive regulation of peptidyl-serine phosphorylation	11	8.39695	3.12263e-10	APP, IL6, PIK3CA, BCL2, AKT1, GCG, PTGS2, TNF, EGFR, VEGFA, SNCA	131	76	16929	18.7042	5.94549e-07	1.1812e-07	1.05582e-07
GOTERM_BP_DIRECT	GO:0035556~intracellular signal transduction	19	14.5038	3.9642e-10	GSK3B, CXCL8, SYK, SRC, PRKCD, PRKCA, BRAF, TYK2, MAPK14, TGFBR1, LCK, KIT, BTK, MAPK1, FYN, JAK2, JAK3, MAPK3, JAK1	131	366	16929	6.70861	7.54783e-07	1.1812e-07	1.05582e-07
GOTERM_BP_DIRECT	GO:0007169~transmembrane receptor protein tyrosine kinase signaling pathway	12	9.16031	4.34492e-10	PDGFRB, CSF1R, SYK, SRC, LCK, KIT, ERBB2, KDR, FYN, EGFR, PTK2, IGF1R	131	104	16929	14.911	8.27273e-07	1.1812e-07	1.05582e-07
GOTERM_BP_DIRECT	GO:0045944~positive regulation of transcription from RNA polymerase II promoter	25	19.084	7.26776e-10	APP, PIK3R1, FGF1, FGF2, HIF1A, TNF, EGFR, IKBKB, EP300, AKT1, MAPK3, CREBBP, JUN, STAT1, ESR1, VEGFA, IL6, TLR9, CTNNB1, PPARG, ATM, PPARA, TP53, TLR4, NFE2L2	131	706	16929	4.5761	1.38378e-06	1.72882e-07	1.54531e-07
GOTERM_BP_DIRECT	GO:0051402~neuron apoptotic process	9	6.87023	9.22406e-10	NGFR, APP, CASP3, BCL2, XIAP, ATM, TP53, GAPDH, SNCA	131	42	16929	27.6919	1.75626e-06	1.87846e-07	1.67907e-07
GOTERM_BP_DIRECT	GO:0071276~cellular response to cadmium ion	8	6.10687	1.04569e-09	JUN, CYP1A2, HMOX1, AKT1, MAPK1, MMP9, EGFR, MAPK3	131	27	16929	38.2901	1.99099e-06	1.87846e-07	1.67907e-07
GOTERM_BP_DIRECT	GO:0060326~cell chemotaxis	11	8.39695	1.08582e-09	PDGFRB, CCR1, CXCR1, CXCR3, KIT, CXCR2, PRKCD, AGTR1, CXCR4, CCR5, CCR2	131	86	16929	16.5293	2.06739e-06	1.87846e-07	1.67907e-07
GOTERM_BP_DIRECT	GO:0051897~positive regulation of protein kinase B signaling	11	8.39695	1.52936e-09	ITGB1, PIK3CA, SRC, F2R, F3, TNF, FGF2, EGFR, PTK2, TGFBR1, IGF1R	131	89	16929	15.9721	2.9119e-06	2.42531e-07	2.16787e-07
GOTERM_BP_DIRECT	GO:0032757~positive regulation of interleukin-8 production	9	6.87023	2.8375e-09	IL6, SYK, IL1B, F2R, STAT3, TLR4, F3, TNF, RELA	131	48	16929	24.2304	5.40259e-06	4.15367e-07	3.71276e-07
GOTERM_BP_DIRECT	GO:0006919~activation of cysteine-type endopeptidase activity involved in apoptotic process	9	6.87023	6.45418e-09	NGFR, CASP8, STAT1, LCK, F2R, XDH, F3, TNF, SNCA	131	53	16929	21.9445	1.22887e-05	8.77307e-07	7.84183e-07
GOTERM_BP_DIRECT	GO:0043406~positive regulation of MAP kinase activity	9	6.87023	8.75316e-09	IL1B, KIT, ERBB2, FGF1, TLR4, TNF, FGF2, EGFR, VEGFA	131	55	16929	21.1466	1.66659e-05	1.11048e-06	9.92608e-07
GOTERM_BP_DIRECT	GO:0006915~apoptotic process	15	11.4504	1.10669e-08	NGFR, APP, PRKCD, PRKCA, MMP9, TGFBR1, RELA, CTSS, CASP8, CASP3, BCL2, HMOX1, AKT1, MAPK1, TP53	131	257	16929	7.54255	2.10712e-05	1.31627e-06	1.17655e-06
GOTERM_BP_DIRECT	GO:1902895~positive regulation of pri-miRNA transcription from RNA polymerase II promoter	8	6.10687	1.38549e-08	NGFR, JUN, STAT3, NR3C1, TP53, HIF1A, TNF, RELA	131	38	16929	27.2061	2.63793e-05	1.55093e-06	1.3863e-06
GOTERM_BP_DIRECT	GO:0006955~immune response	15	11.4504	1.48303e-08	CCR1, CD274, CXCL8, CXCR4, TNF, CTSS, IGF1R, CXCR1, CTSL, IL1B, CXCR3, CXCR2, CCR5, TLR4, CCR2	131	263	16929	7.37048	2.82365e-05	1.56789e-06	1.40146e-06
GOTERM_BP_DIRECT	GO:0007204~positive regulation of cytosolic calcium ion concentration	10	7.63359	1.7675e-08	CCR1, CXCR1, CXCR3, F2R, CXCR2, AGTR1, CXCR4, CCR5, ESR1, CCR2	131	85	16929	15.2034	3.36526e-05	1.77029e-06	1.58238e-06
GOTERM_BP_DIRECT	GO:0008284~positive regulation of cell proliferation	16	12.2137	3.09065e-08	ITGB1, STAT1, F2R, F2, FGF1, FGF2, RELA, EGFR, PTK2, VEGFA, IGF1R, DPP4, IL6, CXCR3, KIT, ERBB2	131	326	16929	6.34253	5.88443e-05	2.94076e-06	2.6286e-06
GOTERM_BP_DIRECT	GO:0032760~positive regulation of tumor necrosis factor production	9	6.87023	3.40298e-08	APP, IL6, SYK, STAT3, TLR9, PTPN11, PIK3R1, TLR4, CCR2	131	65	16929	17.8932	6.47905e-05	3.08374e-06	2.75641e-06
GOTERM_BP_DIRECT	GO:0034614~cellular response to reactive oxygen species	7	5.34351	5.98854e-08	JUN, MMP2, AKT1, MAPK1, MMP9, EGFR, MAPK3	131	28	16929	32.3073	0.000114015	5.08833e-06	4.54821e-06
GOTERM_BP_DIRECT	GO:0046777~protein autophosphorylation	11	8.39695	6.14985e-08	PDGFRB, GSK3B, CSF1R, SYK, SRC, KIT, ERBB2, FYN, PRKACA, PTK2, IGF1R	131	130	16929	10.9348	0.000117086	5.08833e-06	4.54821e-06
GOTERM_BP_DIRECT	GO:0032755~positive regulation of interleukin-6 production	9	6.87023	6.90201e-08	APP, IL6, SYK, IL1B, F2R, TLR9, PTPN11, TLR4, TNF	131	71	16929	16.3811	0.000131406	5.41545e-06	4.84061e-06
GOTERM_BP_DIRECT	GO:0043123~positive regulation of I-kappaB kinase/NF-kappaB signaling	11	8.39695	7.11436e-08	IKBKB, CASP8, F2R, CASP1, CTNNB1, FYN, TLR4, GAPDH, TNF, RHOA, RELA	131	132	16929	10.7691	0.000135448	5.41545e-06	4.84061e-06
GOTERM_BP_DIRECT	GO:0010628~positive regulation of gene expression	15	11.4504	1.1097e-07	GSK3B, CXCL8, BRAF, FGF1, FGF2, TGFBR1, AR, IL1B, EP300, CTNNB1, AKT1, MAPK1, ATM, NFE2L2, MAPK3	131	309	16929	6.27325	0.000211265	8.12216e-06	7.26001e-06
GOTERM_BP_DIRECT	GO:0001938~positive regulation of endothelial cell proliferation	8	6.10687	1.34345e-07	NRAS, JUN, KDR, AKT1, PRKCA, F3, TGFBR1, VEGFA	131	52	16929	19.8814	0.00025576	9.46884e-06	8.46374e-06
GOTERM_BP_DIRECT	GO:0001525~angiogenesis	11	8.39695	1.84098e-07	PDGFRB, JUN, PIK3CA, MMP2, CXCR3, KDR, PRKCA, FGF1, HIF1A, PTK2, VEGFA	131	146	16929	9.73643	0.000350461	1.25121e-05	1.11839e-05
GOTERM_BP_DIRECT	GO:0019722~calcium-mediated signaling	8	6.10687	1.99924e-07	CCR1, CXCR1, CXCR3, CXCR2, AGTR1, CXCR4, CCR5, CCR2	131	55	16929	18.7969	0.000380582	1.31191e-05	1.17266e-05
GOTERM_BP_DIRECT	GO:0030518~intracellular steroid hormone receptor signaling pathway	5	3.81679	2.26934e-07	AR, PGR, NR3C1, ESR1, ESR2	131	8	16929	80.7681	0.000431989	1.43952e-05	1.28672e-05
GOTERM_BP_DIRECT	GO:1901224~positive regulation of NIK/NF-kappaB signaling	8	6.10687	2.57178e-07	APP, IL1B, EP300, TLR4, TNF, RHOA, EGFR, RELA	131	57	16929	18.1374	0.000489547	1.5473e-05	1.38306e-05
GOTERM_BP_DIRECT	GO:0001666~response to hypoxia	9	6.87023	2.60187e-07	DPP4, PLAU, MMP2, CASP1, EP300, CXCR4, PLAT, HIF1A, VEGFA	131	84	16929	13.846	0.000495273	1.5473e-05	1.38306e-05
GOTERM_BP_DIRECT	GO:0032731~positive regulation of interleukin-1 beta production	7	5.34351	4.83966e-07	APP, IL6, CASP8, STAT3, CASP1, TLR4, TNF	131	39	16929	23.195	0.000921048	2.79087e-05	2.49463e-05
GOTERM_BP_DIRECT	GO:0050729~positive regulation of inflammatory response	8	6.10687	5.18028e-07	APP, IL1B, CASP1, TLR9, TLR4, TNF, CCR2, SNCA	131	63	16929	16.41	0.000985839	2.89943e-05	2.59166e-05
GOTERM_BP_DIRECT	GO:0048661~positive regulation of smooth muscle cell proliferation	6	4.58015	5.86136e-07	PDGFRB, IL6, STAT1, HMOX1, AKT1, TLR4	131	22	16929	35.2443	0.00111538	3.09838e-05	2.76949e-05
GOTERM_BP_DIRECT	GO:0045429~positive regulation of nitric oxide biosynthetic process	6	4.58015	5.86136e-07	HSP90AA1, IL1B, AKT1, ESR1, TLR4, TNF	131	22	16929	35.2443	0.00111538	3.09838e-05	2.76949e-05
GOTERM_BP_DIRECT	GO:0043491~protein kinase B signaling	7	5.34351	6.5865e-07	PIK3CA, IL1B, KDR, AKT1, PIK3R1, TNF, FGF2	131	41	16929	22.0635	0.00125328	3.3876e-05	3.02801e-05
GOTERM_BP_DIRECT	GO:0048538~thymus development	7	5.34351	8.81885e-07	BCL2, CTNNB1, MAPK1, ATM, BRAF, TGFBR1, MAPK3	131	43	16929	21.0373	0.0016777	4.41639e-05	3.9476e-05
GOTERM_BP_DIRECT	GO:0008286~insulin receptor signaling pathway	7	5.34351	1.72027e-06	GSK3B, PIK3CA, AKT1, MAPK1, GRB2, PIK3R1, IGF1R	131	48	16929	18.8459	0.00327004	8.39404e-05	7.50302e-05
GOTERM_BP_DIRECT	GO:2000811~negative regulation of anoikis	5	3.81679	2.24984e-06	ITGB1, PIK3CA, SRC, BCL2, PTK2	131	13	16929	49.7035	0.00427454	0.000107036	9.56745e-05
GOTERM_BP_DIRECT	GO:0018105~peptidyl-serine phosphorylation	10	7.63359	2.91125e-06	IKBKB, GSK3B, SYK, PRKCD, BCL2, AKT1, MAPK1, PRKCA, PRKACA, TGFBR1	131	154	16929	8.39149	0.00552769	0.000135125	0.000120781
GOTERM_BP_DIRECT	GO:0048009~insulin-like growth factor receptor signaling pathway	5	3.81679	3.13105e-06	PIK3CA, AKT1, MAPK1, PIK3R1, IGF1R	131	14	16929	46.1532	0.0059438	0.000139412	0.000124614
GOTERM_BP_DIRECT	GO:0010629~negative regulation of gene expression	11	8.39695	3.15015e-06	APP, GSK3B, CXCL8, KDR, CTNNB1, AKT1, PGR, FYN, ESR1, HIF1A, XDH	131	199	16929	7.14331	0.00597994	0.000139412	0.000124614
GOTERM_BP_DIRECT	GO:0001934~positive regulation of protein phosphorylation	9	6.87023	4.78706e-06	CCND1, KDR, PTGS2, F2, FGF1, MMP9, TNF, FGF2, VEGFA	131	123	16929	9.45578	0.00907318	0.000203812	0.000182178
GOTERM_BP_DIRECT	GO:0043066~negative regulation of apoptotic process	13	9.92366	4.81951e-06	CSF1R, HSPA5, XIAP, GCG, PIK3R1, EGFR, VEGFA, IGF1R, IL6, CASP3, ALB, BCL2, TP53	131	310	16929	5.41928	0.0091344	0.000203812	0.000182178
GOTERM_BP_DIRECT	GO:0031663~lipopolysaccharide-mediated signaling pathway	6	4.58015	4.93667e-06	IL1B, AKT1, MAPK1, TLR4, TNF, MAPK3	131	33	16929	23.4962	0.00935542	0.000204228	0.00018255
GOTERM_BP_DIRECT	GO:2000379~positive regulation of reactive oxygen species metabolic process	5	3.81679	5.62536e-06	GRB2, F2, TP53, XDH, NFE2L2	131	16	16929	40.3841	0.0106536	0.000223022	0.000199349
GOTERM_BP_DIRECT	GO:0050901~leukocyte tethering or rolling	5	3.81679	5.62536e-06	ITGB1, SELP, SELL, SELE, TNF	131	16	16929	40.3841	0.0106536	0.000223022	0.000199349
GOTERM_BP_DIRECT	GO:0018107~peptidyl-threonine phosphorylation	7	5.34351	6.50909e-06	GSK3B, PRKCD, BCL2, AKT1, MAPK1, PRKACA, TGFBR1	131	60	16929	15.0767	0.0123169	0.000252792	0.000225959
GOTERM_BP_DIRECT	GO:0051092~positive regulation of NF-kappaB transcription factor activity	9	6.87023	7.22398e-06	IKBKB, APP, AR, IL1B, TLR9, EP300, TLR4, TNF, RELA	131	130	16929	8.94662	0.0136604	0.000274945	0.00024576
GOTERM_BP_DIRECT	GO:0071222~cellular response to lipopolysaccharide	8	6.10687	7.86994e-06	CD274, IL6, CXCL8, IL1B, CCR5, RHOA, NFKB1, RELA	131	94	16929	10.9982	0.0148727	0.000288855	0.000258194
GOTERM_BP_DIRECT	GO:0033674~positive regulation of kinase activity	7	5.34351	7.89304e-06	PDGFRB, CSF1R, KIT, ERBB2, KDR, EGFR, IGF1R	131	62	16929	14.5904	0.014916	0.000288855	0.000258194
GOTERM_BP_DIRECT	GO:0014068~positive regulation of phosphatidylinositol 3-kinase signaling	7	5.34351	8.66936e-06	SELP, F2R, KDR, F2, FGF2, PTK2, IGF1R	131	63	16929	14.3588	0.016371	0.000311279	0.000278237
GOTERM_BP_DIRECT	GO:0002042~cell migration involved in sprouting angiogenesis	5	3.81679	9.34599e-06	ITGB1, KDR, AKT1, FGF2, VEGFA	131	18	16929	35.8969	0.0176374	0.000329359	0.000294399
GOTERM_BP_DIRECT	GO:0007249~I-kappaB kinase/NF-kappaB signaling	6	4.58015	1.31102e-05	BTK, TLR9, CTNNB1, AKT1, FYN, RELA	131	40	16929	19.3844	0.024653	0.000453612	0.000405462
GOTERM_BP_DIRECT	GO:1904646~cellular response to beta-amyloid	5	3.81679	1.46226e-05	NGFR, APP, FYN, TLR4, IGF1R	131	20	16929	32.3073	0.0274576	0.000479772	0.000428845
GOTERM_BP_DIRECT	GO:1900017~positive regulation of cytokine production involved in inflammatory response	5	3.81679	1.46226e-05	IL6, STAT3, HIF1A, TLR4, TNF	131	20	16929	32.3073	0.0274576	0.000479772	0.000428845
GOTERM_BP_DIRECT	GO:0034097~response to cytokine	5	3.81679	1.46226e-05	SELP, STAT1, BCL2, SELE, RELA	131	20	16929	32.3073	0.0274576	0.000479772	0.000428845
GOTERM_BP_DIRECT	GO:0010573~vascular endothelial growth factor production	4	3.05344	1.51424e-05	IL6, IL1B, HIF1A, TNF	131	7	16929	73.8451	0.0284197	0.000488407	0.000436564
GOTERM_BP_DIRECT	GO:0043410~positive regulation of MAPK cascade	8	6.10687	1.63196e-05	AR, IL6, F2R, ERBB2, TLR9, CTNNB1, TGFBR1, IGF1R	131	105	16929	9.84602	0.0305949	0.000517602	0.000462659
GOTERM_BP_DIRECT	GO:1903078~positive regulation of protein localization to plasma membrane	6	4.58015	1.67417e-05	ITGB1, LGALS3, AKT1, PIK3R1, TNF, EGFR	131	42	16929	18.4613	0.0313738	0.000522287	0.000466847
GOTERM_BP_DIRECT	GO:1904707~positive regulation of vascular smooth muscle cell proliferation	5	3.81679	1.7956e-05	JUN, MMP2, MMP9, TNF, FGF2	131	21	16929	30.7688	0.0336107	0.000551132	0.000492631
GOTERM_BP_DIRECT	GO:0042127~regulation of cell proliferation	8	6.10687	1.96155e-05	JUN, PLAU, STAT1, STAT3, STAT6, BRAF, PTGS2, EGFR	131	108	16929	9.57252	0.0366594	0.000592512	0.000529617
GOTERM_BP_DIRECT	GO:0019221~cytokine-mediated signaling pathway	9	6.87023	2.26228e-05	STAT1, IL1B, KIT, STAT3, STAT6, JAK2, F3, JAK3, JAK1	131	152	16929	7.65172	0.0421598	0.000672675	0.000601271
GOTERM_BP_DIRECT	GO:0045893~positive regulation of transcription, DNA-templated	12	9.16031	2.81301e-05	JUN, STAT1, IL1B, F2R, STAT3, CTNNB1, PPARG, PPARA, ESR1, HIF1A, TGFBR1, ESR2	131	311	16929	4.98633	0.0521513	0.000823562	0.000736142
GOTERM_BP_DIRECT	GO:0032735~positive regulation of interleukin-12 production	5	3.81679	3.70593e-05	SYK, TLR9, TLR4, RELA, IDO1	131	25	16929	25.8458	0.0681303	0.00106854	0.00095512
GOTERM_BP_DIRECT	GO:0046718~viral entry into host cell	5	3.81679	4.35377e-05	ITGB1, DPP4, ACE2, AGTR1, CTSB	131	26	16929	24.8517	0.0795545	0.0012366	0.00110534
GOTERM_BP_DIRECT	GO:0042981~regulation of apoptotic process	8	6.10687	4.54321e-05	HSP90AA1, CASP8, CASP1, AKT1, JAK2, ESR1, JAK3, RELA	131	123	16929	8.40514	0.0828687	0.00125409	0.00112097
GOTERM_BP_DIRECT	GO:0071356~cellular response to tumor necrosis factor	7	5.34351	4.54716e-05	IKBKB, CXCL8, AKT1, MAPK1, NFKB1, NFE2L2, MAPK3	131	84	16929	10.7691	0.0829377	0.00125409	0.00112097
GOTERM_BP_DIRECT	GO:2001237~negative regulation of extrinsic apoptotic signaling pathway	5	3.81679	5.08064e-05	LGALS3, AR, SRC, TGFBR1, RELA	131	27	16929	23.9313	0.092206	0.0013682	0.00122297
GOTERM_BP_DIRECT	GO:0001774~microglial cell activation	4	3.05344	5.10468e-05	APP, JUN, TNF, SNCA	131	10	16929	51.6916	0.0926214	0.0013682	0.00122297
GOTERM_BP_DIRECT	GO:0008360~regulation of cell shape	8	6.10687	5.29899e-05	CSF1R, KIT, KDR, FYN, F2, RHOA, PTK2, VEGFA	131	126	16929	8.20502	0.0959724	0.00140055	0.00125189
GOTERM_BP_DIRECT	GO:1900182~positive regulation of protein localization to nucleus	5	3.81679	5.89228e-05	NGFR, SRC, AKT1, FYN, F2	131	28	16929	23.0766	0.106128	0.00153603	0.00137298
GOTERM_BP_DIRECT	GO:0006508~proteolysis	9	6.87023	6.18139e-05	DPP4, ACE2, PLAU, CASP3, MMP2, PLG, PLAT, F2, MMP9	131	175	16929	6.64606	0.111035	0.00158962	0.00142088
GOTERM_BP_DIRECT	GO:0030307~positive regulation of cell growth	6	4.58015	6.32129e-05	ERBB2, BCL2, AKT1, F2, EGFR, TGFBR1	131	55	16929	14.0977	0.1134	0.00160392	0.00143367
GOTERM_BP_DIRECT	GO:0032733~positive regulation of interleukin-10 production	5	3.81679	6.79454e-05	IL6, SYK, STAT3, TLR9, TLR4	131	29	16929	22.2809	0.121353	0.00165769	0.00148173
GOTERM_BP_DIRECT	GO:0043536~positive regulation of blood vessel endothelial cell migration	5	3.81679	6.79454e-05	AKT1, PRKCA, HIF1A, FGF2, VEGFA	131	29	16929	22.2809	0.121353	0.00165769	0.00148173
GOTERM_BP_DIRECT	GO:0030574~collagen catabolic process	5	3.81679	6.79454e-05	CTSL, MMP2, MMP9, CTSS, CTSB	131	29	16929	22.2809	0.121353	0.00165769	0.00148173
GOTERM_BP_DIRECT	GO:0035994~response to muscle stretch	4	3.05344	6.97953e-05	JUN, PIK3CA, NFKB1, RELA	131	11	16929	46.9924	0.124443	0.00168127	0.00150281
GOTERM_BP_DIRECT	GO:0007173~epidermal growth factor receptor signaling pathway	5	3.81679	8.89497e-05	SRC, AKT1, GRB2, PTPN11, PTK2	131	31	16929	20.8434	0.155802	0.00206428	0.00184516
GOTERM_BP_DIRECT	GO:0008542~visual learning	5	3.81679	8.89497e-05	ITGB1, APP, BRAF, HMGCR, HIF1A	131	31	16929	20.8434	0.155802	0.00206428	0.00184516
GOTERM_BP_DIRECT	GO:0034605~cellular response to heat	5	3.81679	8.89497e-05	HSP90AA1, HSP90AB1, HMOX1, PRKACA, FGF1	131	31	16929	20.8434	0.155802	0.00206428	0.00184516
GOTERM_BP_DIRECT	GO:0070555~response to interleukin-1	4	3.05344	9.2538e-05	SRC, PRKCA, SELE, SNCA	131	12	16929	43.0763	0.16155	0.00209643	0.0018739
GOTERM_BP_DIRECT	GO:0097067~cellular response to thyroid hormone stimulus	4	3.05344	9.2538e-05	CTSL, KIT, CTSS, CTSB	131	12	16929	43.0763	0.16155	0.00209643	0.0018739
GOTERM_BP_DIRECT	GO:0006468~protein phosphorylation	9	6.87023	9.47528e-05	IKBKB, APP, CDK4, AKT1, MAPK1, PRKCA, PRKACA, PTK2, TGFBR1	131	186	16929	6.25302	0.165079	0.00212135	0.00189617
GOTERM_BP_DIRECT	GO:0032729~positive regulation of interferon-gamma production	6	4.58015	9.62455e-05	IL1B, TLR9, TYK2, TLR4, TNF, CCR2	131	60	16929	12.9229	0.167449	0.00212971	0.00190365
GOTERM_BP_DIRECT	GO:0009410~response to xenobiotic stimulus	6	4.58015	0.000104198	JUN, CCND1, LCK, BCL2, CTNNB1, SNCA	131	61	16929	12.711	0.179961	0.00227919	0.00203726
GOTERM_BP_DIRECT	GO:0031623~receptor internalization	5	3.81679	0.000128787	ITGB1, CXCL8, SYK, GRB2, SNCA	131	34	16929	19.0043	0.217473	0.00278502	0.00248939
GOTERM_BP_DIRECT	GO:0043524~negative regulation of neuron apoptotic process	7	5.34351	0.000142036	JUN, PIK3CA, F2R, BCL2, BRAF, RHOA, SNCA	131	103	16929	8.78255	0.236969	0.00303703	0.00271465
GOTERM_BP_DIRECT	GO:0033209~tumor necrosis factor-mediated signaling pathway	5	3.81679	0.00016165	IKBKB, STAT1, TP53, TNF, RELA	131	36	16929	17.9485	0.264942	0.00341799	0.00305518
GOTERM_BP_DIRECT	GO:0043065~positive regulation of apoptotic process	9	6.87023	0.000167591	ITGB1, JUN, IL6, CASP3, HMOX1, CTNNB1, TP53, MMP9, TNF	131	202	16929	5.75773	0.273212	0.00350469	0.00313267
GOTERM_BP_DIRECT	GO:0070141~response to UV-A	3	2.29008	0.000174672	CCND1, AKT1, EGFR	131	3	16929	129.229	0.282946	0.00361305	0.00322953
GOTERM_BP_DIRECT	GO:0010759~positive regulation of macrophage chemotaxis	4	3.05344	0.000188183	CSF1R, MAPK1, PTK2, MAPK3	131	15	16929	34.4611	0.301161	0.00385067	0.00344193
GOTERM_BP_DIRECT	GO:0007179~transforming growth factor beta receptor signaling pathway	6	4.58015	0.000229097	JUN, SRC, STAT3, TP53, PTK2, TGFBR1	131	72	16929	10.7691	0.353545	0.00442711	0.00395718
GOTERM_BP_DIRECT	GO:0051091~positive regulation of sequence-specific DNA binding transcription factor activity	6	4.58015	0.000229097	IL6, KIT, CTNNB1, AKT1, ESR1, ESR2	131	72	16929	10.7691	0.353545	0.00442711	0.00395718
GOTERM_BP_DIRECT	GO:0008584~male gonad development	6	4.58015	0.000229097	AR, KIT, BCL2, REN, ESR1, TGFBR1	131	72	16929	10.7691	0.353545	0.00442711	0.00395718
GOTERM_BP_DIRECT	GO:0071310~cellular response to organic substance	4	3.05344	0.000230312	STAT1, STAT3, BCL2, STAT6	131	16	16929	32.3073	0.355038	0.00442711	0.00395718
GOTERM_BP_DIRECT	GO:0090050~positive regulation of cell migration involved in sprouting angiogenesis	4	3.05344	0.000230312	KDR, HMOX1, FGF2, VEGFA	131	16	16929	32.3073	0.355038	0.00442711	0.00395718
GOTERM_BP_DIRECT	GO:0070498~interleukin-1-mediated signaling pathway	4	3.05344	0.000230312	IKBKB, IL1B, RELA, MAPK3	131	16	16929	32.3073	0.355038	0.00442711	0.00395718
GOTERM_BP_DIRECT	GO:0070301~cellular response to hydrogen peroxide	5	3.81679	0.000244916	IL6, SRC, PRKCD, RELA, NFE2L2	131	40	16929	16.1536	0.372729	0.00466075	0.00416602
GOTERM_BP_DIRECT	GO:0038083~peptidyl-tyrosine autophosphorylation	4	3.05344	0.000278098	KDR, EGFR, MAPK3, IGF1R	131	17	16929	30.4068	0.411143	0.0052398	0.0046836
GOTERM_BP_DIRECT	GO:0006006~glucose metabolic process	5	3.81679	0.000296425	G6PD, PIK3CA, AKT1, GAPDH, TNF	131	42	16929	15.3844	0.431343	0.00553037	0.00494333
GOTERM_BP_DIRECT	GO:0051726~regulation of cell cycle	8	6.10687	0.000306385	ITGB1, JUN, HSP90AB1, CDK4, STAT3, XIAP, PRKACA, FGF2	131	167	16929	6.19061	0.442028	0.00566068	0.00505981
GOTERM_BP_DIRECT	GO:0007229~integrin-mediated signaling pathway	6	4.58015	0.00031377	ITGB1, SYK, SRC, ITGA2, PTPN11, PTK2	131	77	16929	10.0698	0.449822	0.0057414	0.00513196
GOTERM_BP_DIRECT	GO:0016310~phosphorylation	7	5.34351	0.00032633	IKBKB, PIK3CA, CDK4, KIT, STAT3, AKT1, TGFBR1	131	120	16929	7.53836	0.462827	0.00591435	0.00528655
GOTERM_BP_DIRECT	GO:0071316~cellular response to nicotine	3	2.29008	0.000347583	TNF, NFKB1, RELA	131	4	16929	96.9218	0.484137	0.00618178	0.0055256
GOTERM_BP_DIRECT	GO:1904385~cellular response to angiotensin	3	2.29008	0.000347583	PRKCD, NFKB1, RELA	131	4	16929	96.9218	0.484137	0.00618178	0.0055256
GOTERM_BP_DIRECT	GO:0042531~positive regulation of tyrosine phosphorylation of STAT protein	5	3.81679	0.000387633	CSF1R, IL6, KIT, FYN, IL2	131	45	16929	14.3588	0.522025	0.00683024	0.00610522
GOTERM_BP_DIRECT	GO:0051281~positive regulation of release of sequestered calcium ion into cytosol	4	3.05344	0.000458435	CXCR3, F2R, F2, SNCA	131	20	16929	25.8458	0.582328	0.00793344	0.00709132
GOTERM_BP_DIRECT	GO:0071260~cellular response to mechanical stimulus	5	3.81679	0.00045858	CASP8, IL1B, TLR4, NFKB1, MAPK3	131	47	16929	13.7478	0.582444	0.00793344	0.00709132
GOTERM_BP_DIRECT	GO:0070372~regulation of ERK1 and ERK2 cascade	4	3.05344	0.000531848	SYK, IL1B, ERBB2, HMGCR	131	21	16929	24.615	0.636838	0.00911808	0.00815021
GOTERM_BP_DIRECT	GO:0030154~cell differentiation	12	9.16031	0.000553132	SYK, SRC, LCK, FYN, GRB2, PPARG, FGF1, PPARA, FGF2, EGFR, PTK2, VEGFA	131	437	16929	3.54862	0.651269	0.0093983	0.00840069
GOTERM_BP_DIRECT	GO:2000641~regulation of early endosome to late endosome transport	3	2.29008	0.000576388	SRC, MAPK1, MAPK3	131	5	16929	77.5374	0.666382	0.00945575	0.00845204
GOTERM_BP_DIRECT	GO:0014911~positive regulation of smooth muscle cell migration	3	2.29008	0.000576388	PDGFRB, BCL2, TLR4	131	5	16929	77.5374	0.666382	0.00945575	0.00845204
GOTERM_BP_DIRECT	GO:0061419~positive regulation of transcription from RNA polymerase II promoter in response to hypoxia	3	2.29008	0.000576388	TP53, HIF1A, NFE2L2	131	5	16929	77.5374	0.666382	0.00945575	0.00845204
GOTERM_BP_DIRECT	GO:0010742~macrophage derived foam cell differentiation	3	2.29008	0.000576388	STAT1, EP300, PPARG	131	5	16929	77.5374	0.666382	0.00945575	0.00845204
GOTERM_BP_DIRECT	GO:0071902~positive regulation of protein serine/threonine kinase activity	4	3.05344	0.000612379	CSF1R, SRC, RHOA, SNCA	131	22	16929	23.4962	0.688491	0.00996032	0.00890305
GOTERM_BP_DIRECT	GO:0050853~B cell receptor signaling pathway	5	3.81679	0.000627468	SYK, LCK, BCL2, BTK, MAPK1	131	51	16929	12.6695	0.697319	0.0101193	0.00904511
GOTERM_BP_DIRECT	GO:0007259~JAK-STAT cascade	4	3.05344	0.000700298	STAT1, STAT3, STAT6, JAK1	131	23	16929	22.4746	0.736535	0.0111056	0.00992673
GOTERM_BP_DIRECT	GO:0043525~positive regulation of neuron apoptotic process	4	3.05344	0.000700298	CTNNB1, ATM, TP53, TNF	131	23	16929	22.4746	0.736535	0.0111056	0.00992673
GOTERM_BP_DIRECT	GO:0050731~positive regulation of peptidyl-tyrosine phosphorylation	5	3.81679	0.000780105	SYK, SRC, PTPN11, TP53, VEGFA	131	54	16929	11.9656	0.773701	0.0122689	0.0109666
GOTERM_BP_DIRECT	GO:0050796~regulation of insulin secretion	4	3.05344	0.000795867	IL6, IL1B, GCG, TNF	131	24	16929	21.5382	0.780397	0.0124142	0.0110965
GOTERM_BP_DIRECT	GO:0060440~trachea formation	3	2.29008	0.000860232	CTNNB1, MAPK1, MAPK3	131	6	16929	64.6145	0.805745	0.0129922	0.0116131
GOTERM_BP_DIRECT	GO:0022898~regulation of transmembrane transporter activity	3	2.29008	0.000860232	ACE2, BCL2, SNCA	131	6	16929	64.6145	0.805745	0.0129922	0.0116131
GOTERM_BP_DIRECT	GO:0051770~positive regulation of nitric-oxide synthase biosynthetic process	3	2.29008	0.000860232	KDR, TLR9, TLR4	131	6	16929	64.6145	0.805745	0.0129922	0.0116131
GOTERM_BP_DIRECT	GO:0060252~positive regulation of glial cell proliferation	3	2.29008	0.000860232	IL6, IL1B, TNF	131	6	16929	64.6145	0.805745	0.0129922	0.0116131
GOTERM_BP_DIRECT	GO:0008625~extrinsic apoptotic signaling pathway via death domain receptors	4	3.05344	0.000899341	CASP8, BCL2, PIK3R1, TNF	131	25	16929	20.6766	0.819697	0.0133627	0.0119443
GOTERM_BP_DIRECT	GO:0001937~negative regulation of endothelial cell proliferation	4	3.05344	0.000899341	STAT1, XDH, TNF, TGFBR1	131	25	16929	20.6766	0.819697	0.0133627	0.0119443
GOTERM_BP_DIRECT	GO:0042593~glucose homeostasis	6	4.58015	0.000905825	IL6, STAT3, AKT1, GCG, PTPN11, IGF1R	131	97	16929	7.99355	0.821911	0.0133627	0.0119443
GOTERM_BP_DIRECT	GO:0071456~cellular response to hypoxia	5	3.81679	0.000957261	BCL2, HMOX1, PTGS2, HIF1A, VEGFA	131	57	16929	11.3359	0.83854	0.0140128	0.0125254
GOTERM_BP_DIRECT	GO:0070371~ERK1 and ERK2 cascade	4	3.05344	0.00101097	KDR, MAPK1, FGF2, MAPK3	131	26	16929	19.8814	0.854249	0.0145748	0.0130277
GOTERM_BP_DIRECT	GO:0048873~homeostasis of number of cells within a tissue	4	3.05344	0.00101097	F2R, BCL2, PTPN11, CCR2	131	26	16929	19.8814	0.854249	0.0145748	0.0130277
GOTERM_BP_DIRECT	GO:0030316~osteoclast differentiation	4	3.05344	0.00113099	CSF1R, CTNNB1, PIK3R1, TNF	131	27	16929	19.145	0.884053	0.0161825	0.0144647
GOTERM_BP_DIRECT	GO:0010572~positive regulation of platelet activation	3	2.29008	0.00119827	SELP, PLA2G4A, TLR4	131	7	16929	55.3839	0.898009	0.0168911	0.0150982
GOTERM_BP_DIRECT	GO:1903238~positive regulation of leukocyte tethering or rolling	3	2.29008	0.00119827	SELP, SELE, CCR2	131	7	16929	55.3839	0.898009	0.0168911	0.0150982
GOTERM_BP_DIRECT	GO:2001243~negative regulation of intrinsic apoptotic signaling pathway	4	3.05344	0.00125964	SRC, BCL2, AKT1, MMP9	131	28	16929	18.4613	0.909269	0.0173702	0.0155264
GOTERM_BP_DIRECT	GO:0031333~negative regulation of protein complex assembly	4	3.05344	0.00125964	GSK3B, HSPA5, SRC, EP300	131	28	16929	18.4613	0.909269	0.0173702	0.0155264
GOTERM_BP_DIRECT	GO:0001541~ovarian follicle development	4	3.05344	0.00125964	KIT, KDR, BCL2, ATM	131	28	16929	18.4613	0.909269	0.0173702	0.0155264
GOTERM_BP_DIRECT	GO:0030593~neutrophil chemotaxis	5	3.81679	0.00139329	LGALS3, CXCL8, CXCR1, SYK, CXCR2	131	63	16929	10.2563	0.929678	0.0188564	0.0168548
GOTERM_BP_DIRECT	GO:0046326~positive regulation of glucose import	4	3.05344	0.00139714	AKT1, PTPN11, PIK3R1, NFE2L2	131	29	16929	17.8247	0.930192	0.0188564	0.0168548
GOTERM_BP_DIRECT	GO:0032212~positive regulation of telomere maintenance via telomerase	4	3.05344	0.00139714	CTNNB1, MAPK1, ATM, MAPK3	131	29	16929	17.8247	0.930192	0.0188564	0.0168548
GOTERM_BP_DIRECT	GO:0045087~innate immune response	10	7.63359	0.00150072	LGALS3, SYK, SRC, LCK, TLR9, FYN, TLR4, GAPDH, PTK2, RELA	131	349	16929	3.70284	0.942703	0.0201117	0.0179769
GOTERM_BP_DIRECT	GO:0042177~negative regulation of protein catabolic process	4	3.05344	0.00154372	FYN, HMGCR, EGFR, RELA	131	30	16929	17.2305	0.947214	0.02044	0.0182703
GOTERM_BP_DIRECT	GO:1903800~positive regulation of production of miRNAs involved in gene silencing by miRNA	3	2.29008	0.00158966	IL6, TP53, EGFR	131	8	16929	48.4609	0.951642	0.02044	0.0182703
GOTERM_BP_DIRECT	GO:0033598~mammary gland epithelial cell proliferation	3	2.29008	0.00158966	CCND1, MAPK1, STAT6	131	8	16929	48.4609	0.951642	0.02044	0.0182703
GOTERM_BP_DIRECT	GO:2000272~negative regulation of receptor activity	3	2.29008	0.00158966	ACE2, PPARA, TNF	131	8	16929	48.4609	0.951642	0.02044	0.0182703
GOTERM_BP_DIRECT	GO:1903140~regulation of establishment of endothelial barrier	3	2.29008	0.00158966	IKBKB, IL1B, TNF	131	8	16929	48.4609	0.951642	0.02044	0.0182703
GOTERM_BP_DIRECT	GO:0010863~positive regulation of phospholipase C activity	3	2.29008	0.00158966	PDGFRB, ESR1, FGF2	131	8	16929	48.4609	0.951642	0.02044	0.0182703
GOTERM_BP_DIRECT	GO:0048469~cell maturation	4	3.05344	0.00169958	KDR, BTK, CTNNB1, REN	131	31	16929	16.6747	0.960788	0.0212783	0.0190197
GOTERM_BP_DIRECT	GO:0046427~positive regulation of JAK-STAT cascade	4	3.05344	0.00169958	IL6, F2R, KIT, TYK2	131	31	16929	16.6747	0.960788	0.0212783	0.0190197
GOTERM_BP_DIRECT	GO:0009755~hormone-mediated signaling pathway	4	3.05344	0.00169958	REN, PPARG, PTPN11, PPARA	131	31	16929	16.6747	0.960788	0.0212783	0.0190197
GOTERM_BP_DIRECT	GO:0060291~long-term synaptic potentiation	4	3.05344	0.00169958	MAPK1, BRAF, HMGCR, SNCA	131	31	16929	16.6747	0.960788	0.0212783	0.0190197
GOTERM_BP_DIRECT	GO:0006979~response to oxidative stress	5	3.81679	0.00184955	APP, NQO1, HMOX1, PTGS2, PTGS1	131	68	16929	9.50213	0.970542	0.0228968	0.0204663
GOTERM_BP_DIRECT	GO:0032728~positive regulation of interferon-beta production	4	3.05344	0.00186495	HSP90AA1, TLR9, PTPN11, TLR4	131	32	16929	16.1536	0.971395	0.0228968	0.0204663
GOTERM_BP_DIRECT	GO:0014065~phosphatidylinositol 3-kinase signaling	4	3.05344	0.00186495	PIK3CA, ERBB2, AKT1, PIK3R1	131	32	16929	16.1536	0.971395	0.0228968	0.0204663
GOTERM_BP_DIRECT	GO:0007155~cell adhesion	9	6.87023	0.00196385	DPP4, SELP, APP, VCAM1, SELL, SRC, ITGA2, CTNNB1, PRKCA	131	294	16929	3.95599	0.976313	0.0239564	0.0214135
GOTERM_BP_DIRECT	GO:1903799~negative regulation of production of miRNAs involved in gene silencing by miRNA	3	2.29008	0.00203358	ESR1, TP53, TNF	131	9	16929	43.0763	0.979264	0.0240367	0.0214852
GOTERM_BP_DIRECT	GO:0070102~interleukin-6-mediated signaling pathway	3	2.29008	0.00203358	IL6, SRC, STAT3	131	9	16929	43.0763	0.979264	0.0240367	0.0214852
GOTERM_BP_DIRECT	GO:0051384~response to glucocorticoid	3	2.29008	0.00203358	IL6, BCL2, TNF	131	9	16929	43.0763	0.979264	0.0240367	0.0214852
GOTERM_BP_DIRECT	GO:0050847~progesterone receptor signaling pathway	3	2.29008	0.00203358	SRC, MAPK1, PGR	131	9	16929	43.0763	0.979264	0.0240367	0.0214852
GOTERM_BP_DIRECT	GO:1904996~positive regulation of leukocyte adhesion to vascular endothelial cell	3	2.29008	0.00203358	IL6, RHOA, RELA	131	9	16929	43.0763	0.979264	0.0240367	0.0214852
GOTERM_BP_DIRECT	GO:0045785~positive regulation of cell adhesion	4	3.05344	0.00222497	ERBB2, ATM, PRKCA, VEGFA	131	34	16929	15.2034	0.985608	0.0261365	0.0233622
GOTERM_BP_DIRECT	GO:0051781~positive regulation of cell division	4	3.05344	0.00242001	IL1B, FGF1, FGF2, VEGFA	131	35	16929	14.769	0.990081	0.0282532	0.0252542
GOTERM_BP_DIRECT	GO:0060020~Bergmann glial cell differentiation	3	2.29008	0.00252921	MAPK1, PTPN11, MAPK3	131	10	16929	38.7687	0.991947	0.0284798	0.0254568
GOTERM_BP_DIRECT	GO:0035094~response to nicotine	3	2.29008	0.00252921	BCL2, HMOX1, MAPK1	131	10	16929	38.7687	0.991947	0.0284798	0.0254568
GOTERM_BP_DIRECT	GO:0030194~positive regulation of blood coagulation	3	2.29008	0.00252921	F2R, F2, NFE2L2	131	10	16929	38.7687	0.991947	0.0284798	0.0254568
GOTERM_BP_DIRECT	GO:0006983~ER overload response	3	2.29008	0.00252921	GSK3B, HSPA5, TP53	131	10	16929	38.7687	0.991947	0.0284798	0.0254568
GOTERM_BP_DIRECT	GO:0045861~negative regulation of proteolysis	3	2.29008	0.00252921	PLAT, F2, TP53	131	10	16929	38.7687	0.991947	0.0284798	0.0254568
GOTERM_BP_DIRECT	GO:0043434~response to peptide hormone	3	2.29008	0.00252921	STAT1, STAT3, STAT6	131	10	16929	38.7687	0.991947	0.0284798	0.0254568
GOTERM_BP_DIRECT	GO:0008285~negative regulation of cell proliferation	8	6.10687	0.00254666	APP, CSF1R, JUN, IL1B, F2R, STAT3, CTNNB1, FGF2	131	240	16929	4.30763	0.992211	0.0285076	0.0254816
GOTERM_BP_DIRECT	GO:0048015~phosphatidylinositol-mediated signaling	4	3.05344	0.00262532	PDGFRB, CSF1R, PIK3CA, IGF1R	131	36	16929	14.3588	0.993297	0.0290464	0.0259632
GOTERM_BP_DIRECT	GO:0031648~protein destabilization	4	3.05344	0.00262532	CREBBP, SRC, EP300, SNCA	131	36	16929	14.3588	0.993297	0.0290464	0.0259632
GOTERM_BP_DIRECT	GO:0002250~adaptive immune response	6	4.58015	0.00278029	SYK, CTSL, BTK, FYN, IL2, CTSS	131	125	16929	6.20299	0.995014	0.0305832	0.0273368
GOTERM_BP_DIRECT	GO:0030155~regulation of cell adhesion	4	3.05344	0.00284106	CXCL8, CXCR3, CXCR4, PTK2	131	37	16929	13.9707	0.99556	0.030719	0.0274582
GOTERM_BP_DIRECT	GO:0030890~positive regulation of B cell proliferation	4	3.05344	0.00284106	BCL2, TLR9, TLR4, IL2	131	37	16929	13.9707	0.99556	0.030719	0.0274582
GOTERM_BP_DIRECT	GO:0051603~proteolysis involved in cellular protein catabolic process	4	3.05344	0.00284106	CASP8, CTSL, CTSS, CTSB	131	37	16929	13.9707	0.99556	0.030719	0.0274582
GOTERM_BP_DIRECT	GO:0043154~negative regulation of cysteine-type endopeptidase activity involved in apoptotic process	4	3.05344	0.00306743	SRC, AKT1, PTGS2, TNF	131	38	16929	13.6031	0.997118	0.0318106	0.028434
GOTERM_BP_DIRECT	GO:0031334~positive regulation of protein complex assembly	4	3.05344	0.00306743	LGALS3, GSK3B, SYK, VEGFA	131	38	16929	13.6031	0.997118	0.0318106	0.028434
GOTERM_BP_DIRECT	GO:0008630~intrinsic apoptotic signaling pathway in response to DNA damage	4	3.05344	0.00306743	BCL2, ATM, PIK3R1, TNF	131	38	16929	13.6031	0.997118	0.0318106	0.028434
GOTERM_BP_DIRECT	GO:0036120~cellular response to platelet-derived growth factor stimulus	3	2.29008	0.00307575	SRC, FYN, TLR4	131	11	16929	35.2443	0.997164	0.0318106	0.028434
GOTERM_BP_DIRECT	GO:0071803~positive regulation of podosome assembly	3	2.29008	0.00307575	SRC, TNF, RHOA	131	11	16929	35.2443	0.997164	0.0318106	0.028434
GOTERM_BP_DIRECT	GO:0048599~oocyte development	3	2.29008	0.00307575	BCL2, CTNNB1, ATM	131	11	16929	35.2443	0.997164	0.0318106	0.028434
GOTERM_BP_DIRECT	GO:0071498~cellular response to fluid shear stress	3	2.29008	0.00307575	SRC, PTGS2, NFE2L2	131	11	16929	35.2443	0.997164	0.0318106	0.028434
GOTERM_BP_DIRECT	GO:0010763~positive regulation of fibroblast migration	3	2.29008	0.00307575	ITGB1, AKT1, PTK2	131	11	16929	35.2443	0.997164	0.0318106	0.028434
GOTERM_BP_DIRECT	GO:0035264~multicellular organism growth	5	3.81679	0.00319843	AR, EP300, ATM, PTPN11, TP53	131	79	16929	8.17905	0.997756	0.0329006	0.0294082
GOTERM_BP_DIRECT	GO:0034644~cellular response to UV	4	3.05344	0.00330457	CREBBP, PRKCD, EP300, PIK3R1	131	39	16929	13.2543	0.998168	0.0336288	0.0300592
GOTERM_BP_DIRECT	GO:0071466~cellular response to xenobiotic stimulus	4	3.05344	0.00330457	IL1B, BRAF, TP53, NFE2L2	131	39	16929	13.2543	0.998168	0.0336288	0.0300592
GOTERM_BP_DIRECT	GO:0045737~positive regulation of cyclin-dependent protein serine/threonine kinase activity	3	2.29008	0.00367239	CCND1, AKT1, EGFR	131	12	16929	32.3073	0.999093	0.0367819	0.0328776
GOTERM_BP_DIRECT	GO:0045722~positive regulation of gluconeogenesis	3	2.29008	0.00367239	GCG, PRKACA, PPARA	131	12	16929	32.3073	0.999093	0.0367819	0.0328776
GOTERM_BP_DIRECT	GO:1903672~positive regulation of sprouting angiogenesis	3	2.29008	0.00367239	FGF1, FGF2, JAK1	131	12	16929	32.3073	0.999093	0.0367819	0.0328776
GOTERM_BP_DIRECT	GO:0010595~positive regulation of endothelial cell migration	4	3.05344	0.00408223	PRKCA, FGF1, FGF2, VEGFA	131	42	16929	12.3075	0.999586	0.0404609	0.036166
GOTERM_BP_DIRECT	GO:0048511~rhythmic process	4	3.05344	0.00408223	GSK3B, CREBBP, PPARG, TP53	131	42	16929	12.3075	0.999586	0.0404609	0.036166
GOTERM_BP_DIRECT	GO:0060065~uterus development	3	2.29008	0.00431835	SRC, ESR1, CYP19A1	131	13	16929	29.8221	0.999736	0.0414875	0.0370837
GOTERM_BP_DIRECT	GO:0030224~monocyte differentiation	3	2.29008	0.00431835	JUN, FASN, VEGFA	131	13	16929	29.8221	0.999736	0.0414875	0.0370837
GOTERM_BP_DIRECT	GO:0072089~stem cell proliferation	3	2.29008	0.00431835	CTNNB1, TP53, FGF2	131	13	16929	29.8221	0.999736	0.0414875	0.0370837
GOTERM_BP_DIRECT	GO:0042026~protein refolding	3	2.29008	0.00431835	HSPA8, HSPA5, HSPA1A	131	13	16929	29.8221	0.999736	0.0414875	0.0370837
GOTERM_BP_DIRECT	GO:1902004~positive regulation of beta-amyloid formation	3	2.29008	0.00431835	CASP3, TNF, RELA	131	13	16929	29.8221	0.999736	0.0414875	0.0370837
GOTERM_BP_DIRECT	GO:0030520~intracellular estrogen receptor signaling pathway	3	2.29008	0.00431835	AR, ESR1, ESR2	131	13	16929	29.8221	0.999736	0.0414875	0.0370837
GOTERM_BP_DIRECT	GO:0006606~protein import into nucleus	5	3.81679	0.00433842	SYK, STAT3, AKT1, PIK3R1, TP53	131	86	16929	7.51331	0.999746	0.0414875	0.0370837
GOTERM_BP_DIRECT	GO:0008543~fibroblast growth factor receptor signaling pathway	4	3.05344	0.00436403	CTNNB1, PTPN11, FGF1, FGF2	131	43	16929	12.0213	0.999758	0.0415238	0.0371161
GOTERM_BP_DIRECT	GO:0016477~cell migration	7	5.34351	0.00470138	ITGB1, PIK3CA, SRC, KDR, MMP9, RHOA, PTK2	131	202	16929	4.47823	0.999873	0.044511	0.0397863
GOTERM_BP_DIRECT	GO:0030889~negative regulation of B cell proliferation	3	2.29008	0.00501285	CASP3, BTK, ATM	131	14	16929	27.6919	0.99993	0.046308	0.0413925
GOTERM_BP_DIRECT	GO:0090399~replicative senescence	3	2.29008	0.00501285	SERPINE1, ATM, TP53	131	14	16929	27.6919	0.99993	0.046308	0.0413925
GOTERM_BP_DIRECT	GO:0042730~fibrinolysis	3	2.29008	0.00501285	PLAU, PLG, F2	131	14	16929	27.6919	0.99993	0.046308	0.0413925
GOTERM_BP_DIRECT	GO:0030521~androgen receptor signaling pathway	3	2.29008	0.00501285	AR, MAPK1, RHOA	131	14	16929	27.6919	0.99993	0.046308	0.0413925
GOTERM_BP_DIRECT	GO:0034116~positive regulation of heterotypic cell-cell adhesion	3	2.29008	0.00501285	LCK, IL1B, TNF	131	14	16929	27.6919	0.99993	0.046308	0.0413925
GOTERM_BP_DIRECT	GO:0030218~erythrocyte differentiation	4	3.05344	0.0052791	CASP3, KIT, JAK2, JAK3	131	46	16929	11.2373	0.999958	0.0480505	0.04295
GOTERM_BP_DIRECT	GO:0042149~cellular response to glucose starvation	4	3.05344	0.0052791	HSPA5, BCL2, TP53, NFE2L2	131	46	16929	11.2373	0.999958	0.0480505	0.04295
GOTERM_BP_DIRECT	GO:0050679~positive regulation of epithelial cell proliferation	4	3.05344	0.0052791	ERBB2, FGF1, FGF2, EGFR	131	46	16929	11.2373	0.999958	0.0480505	0.04295
GOTERM_BP_DIRECT	GO:0090263~positive regulation of canonical Wnt signaling pathway	5	3.81679	0.00530247	SRC, XIAP, FGF2, EGFR, NFKB1	131	91	16929	7.10049	0.99996	0.0480505	0.04295
GOTERM_BP_DIRECT	GO:0097194~execution phase of apoptosis	3	2.29008	0.0057551	CASP8, CASP3, AKT1	131	15	16929	25.8458	0.999983	0.0514176	0.0459598
GOTERM_BP_DIRECT	GO:0002639~positive regulation of immunoglobulin production	3	2.29008	0.0057551	IL6, TLR9, IL2	131	15	16929	25.8458	0.999983	0.0514176	0.0459598
GOTERM_BP_DIRECT	GO:1901216~positive regulation of neuron death	3	2.29008	0.0057551	GSK3B, FYN, SNCA	131	15	16929	25.8458	0.999983	0.0514176	0.0459598
GOTERM_BP_DIRECT	GO:0050821~protein stabilization	6	4.58015	0.00586229	HSP90AA1, HSP90AB1, EP300, PIK3R1, TP53, GAPDH	131	149	16929	5.20385	0.999986	0.0521306	0.046597
GOTERM_BP_DIRECT	GO:0035162~embryonic hemopoiesis	3	2.29008	0.00654436	KIT, KDR, HIF1A	131	16	16929	24.2304	0.999996	0.0573913	0.0512993
GOTERM_BP_DIRECT	GO:0060749~mammary gland alveolus development	3	2.29008	0.00654436	AR, CCND1, ESR1	131	16	16929	24.2304	0.999996	0.0573913	0.0512993
GOTERM_BP_DIRECT	GO:0060716~labyrinthine layer blood vessel development	3	2.29008	0.00654436	AKT1, MAPK1, PLG	131	16	16929	24.2304	0.999996	0.0573913	0.0512993
GOTERM_BP_DIRECT	GO:0000122~negative regulation of transcription from RNA polymerase II promoter	12	9.16031	0.00662155	AR, CREBBP, CCND1, CTNNB1, EP300, STAT6, PPARG, PPARA, ESR1, TP53, TNF, ESR2	131	601	16929	2.58028	0.999997	0.0576643	0.0515433
GOTERM_BP_DIRECT	GO:0042060~wound healing	4	3.05344	0.00666639	ERBB2, FGF1, PPARA, FGF2	131	50	16929	10.3383	0.999997	0.0576643	0.0515433
GOTERM_BP_DIRECT	GO:0006935~chemotaxis	4	3.05344	0.00666639	PDGFRB, CXCR1, CXCR2, CCR2	131	50	16929	10.3383	0.999997	0.0576643	0.0515433
GOTERM_BP_DIRECT	GO:0032331~negative regulation of chondrocyte differentiation	3	2.29008	0.00737986	CTNNB1, PTPN11, TGFBR1	131	17	16929	22.8051	0.999999	0.062977	0.0562921
GOTERM_BP_DIRECT	GO:1902894~negative regulation of pri-miRNA transcription from RNA polymerase II promoter	3	2.29008	0.00737986	PPARA, ESR1, RELA	131	17	16929	22.8051	0.999999	0.062977	0.0562921
GOTERM_BP_DIRECT	GO:0032355~response to estradiol	3	2.29008	0.00737986	STAT3, CTNNB1, CYP19A1	131	17	16929	22.8051	0.999999	0.062977	0.0562921
GOTERM_BP_DIRECT	GO:0002931~response to ischemia	3	2.29008	0.00826086	CSF1R, BCL2, TP53	131	18	16929	21.5382	1	0.0683496	0.0610944
GOTERM_BP_DIRECT	GO:0060324~face development	3	2.29008	0.00826086	MAPK1, BRAF, MAPK3	131	18	16929	21.5382	1	0.0683496	0.0610944
GOTERM_BP_DIRECT	GO:0071392~cellular response to estradiol stimulus	3	2.29008	0.00826086	ESR1, EGFR, ESR2	131	18	16929	21.5382	1	0.0683496	0.0610944
GOTERM_BP_DIRECT	GO:0034620~cellular response to unfolded protein	3	2.29008	0.00826086	HSPA8, HSPA5, HSPA1A	131	18	16929	21.5382	1	0.0683496	0.0610944
GOTERM_BP_DIRECT	GO:0071353~cellular response to interleukin-4	3	2.29008	0.00826086	HSPA5, FASN, KEAP1	131	18	16929	21.5382	1	0.0683496	0.0610944
GOTERM_BP_DIRECT	GO:2000378~negative regulation of reactive oxygen species metabolic process	3	2.29008	0.00826086	BCL2, TP53, HIF1A	131	18	16929	21.5382	1	0.0683496	0.0610944
GOTERM_BP_DIRECT	GO:0007405~neuroblast proliferation	3	2.29008	0.00826086	CTNNB1, TP53, FGF2	131	18	16929	21.5382	1	0.0683496	0.0610944
GOTERM_BP_DIRECT	GO:0000165~MAPK cascade	4	3.05344	0.00867897	IL1B, CTNNB1, BRAF, CCR5	131	55	16929	9.39847	1	0.0714982	0.0639088
GOTERM_BP_DIRECT	GO:0002092~positive regulation of receptor internalization	3	2.29008	0.00918662	SYK, SELE, VEGFA	131	19	16929	20.4046	1	0.0737643	0.0659344
GOTERM_BP_DIRECT	GO:0040014~regulation of multicellular organism growth	3	2.29008	0.00918662	APP, PIK3CA, STAT3	131	19	16929	20.4046	1	0.0737643	0.0659344
GOTERM_BP_DIRECT	GO:0035855~megakaryocyte development	3	2.29008	0.00918662	KIT, EP300, PTPN11	131	19	16929	20.4046	1	0.0737643	0.0659344
GOTERM_BP_DIRECT	GO:0071333~cellular response to glucose stimulus	3	2.29008	0.00918662	PIK3CA, PRKACA, IGF1R	131	19	16929	20.4046	1	0.0737643	0.0659344
GOTERM_BP_DIRECT	GO:0002052~positive regulation of neuroblast proliferation	3	2.29008	0.00918662	CTNNB1, HIF1A, FGF2	131	19	16929	20.4046	1	0.0737643	0.0659344
GOTERM_BP_DIRECT	GO:0001678~cellular glucose homeostasis	3	2.29008	0.00918662	NGFR, PIK3R1, HIF1A	131	19	16929	20.4046	1	0.0737643	0.0659344
GOTERM_BP_DIRECT	GO:0030324~lung development	4	3.05344	0.00957301	CYP1A2, EP300, FGF1, FGF2	131	57	16929	9.0687	1	0.0765439	0.0684189
GOTERM_CC_DIRECT	GO:0045121~membrane raft	13	9.92366	3.58113e-11	ITGB1, APP, SRC, FURIN, TNF, TGFBR1, EGFR, DPP4, IKBKB, LCK, KDR, BTK, FYN	131	131	20801	15.7574	9.31092e-09	9.31093e-09	8.02172e-09
GOTERM_CC_DIRECT	GO:0005634~nucleus	59	45.0382	1.2547e-10	APP, GSK3B, HSP90AB1, KEAP1, FGF1, NR3C1, FGF2, IKBKB, LGALS3, CCND1, CASP3, KDR, EP300, AKT1, JAK2, PRKACA, JAK1, HSP90AA1, SYK, MMP2, PRKCD, PLA2G4A, PRKCA, TYK2, RHOA, TGFBR1, AR, BTK, PPARG, PGR, PPARA, TP53, GAPDH, XIAP, PIK3R1, HIF1A, EGFR, ERBB2, HMOX1, MAPK1, FYN, MAPK3, SNCA, HSPA8, JUN, HSPA5, STAT1, STAT3, PTPN11, MAPK14, ESR1, PTK2, NFKB1, ESR2, CDK4, CTNNB1, ATM, NFE2L2, HSPA1A	131	4131	20801	2.26783	3.26223e-08	1.63111e-08	1.40527e-08
GOTERM_CC_DIRECT	GO:0005737~cytoplasm	57	43.5115	2.12104e-10	APP, GSK3B, HSP90AB1, KEAP1, FGF1, FGF2, IGF1R, IKBKB, LGALS3, CASP8, CCND1, CASP3, CASP1, AKT1, PRKACA, CCR5, CCR2, JAK1, HSP90AA1, PLA2G4A, PRKCA, TYK2, ACE2, PIK3CA, PPARG, PGR, TP53, GAPDH, IDO1, XIAP, PIK3R1, PTGS2, RELA, PTGS1, LDHA, MAPK1, MAPK3, SNCA, CCR1, NGFR, HSPA8, CREBBP, HSPA5, STAT1, STAT3, PTPN11, GCG, MAPK14, ESR1, NFKB1, VEGFA, CDK4, FASN, ALB, CTNNB1, NFE2L2, HSPA1A	131	3943	20801	2.29541	5.5147e-08	1.83823e-08	1.58371e-08
GOTERM_CC_DIRECT	GO:0009897~external side of plasma membrane	18	13.7405	2.87898e-10	ITGB1, CCR1, CD274, ITGA2, CXCR4, F2, SELE, TNF, SELP, CXCR1, CXCR3, KIT, CXCR2, KDR, CCR5, TLR4, CCR2, CTSB	131	384	20801	7.44311	7.48535e-08	1.87134e-08	1.61223e-08
GOTERM_CC_DIRECT	GO:0005615~extracellular space	31	23.6641	1.84081e-09	APP, CXCL8, SERPINE1, PLG, PLAT, FGF1, FGF2, MPO, TNF, CTSS, LGALS3, PLAU, CTSL, XDH, CTSB, SNCA, MMP2, GCG, F2, SELE, F3, MMP9, IL2, VEGFA, SELP, ACE2, IL6, IL1B, KIT, ALB, REN	131	1399	20801	3.51849	4.78611e-07	9.57222e-08	8.24683e-08
GOTERM_CC_DIRECT	GO:0005829~cytosol	45	34.3511	1.40798e-08	GSK3B, HSP90AB1, SRC, KEAP1, PIK3R1, FGF1, NR3C1, HIF1A, RELA, IKBKB, CASP3, ERBB2, EP300, AKT1, MAPK1, STAT6, FYN, XDH, SNCA, MAPK3, NQO1, HSPA8, G6PD, HSP90AA1, HSPA5, SYK, STAT1, PRKCD, STAT3, PLA2G4A, PRKCA, RHOA, PTK2, NFKB1, AR, LCK, FASN, IL1B, BTK, BCL2, CTNNB1, TP53, GAPDH, NFE2L2, HSPA1A	131	2967	20801	2.40829	3.66073e-06	6.10123e-07	5.25644e-07
GOTERM_CC_DIRECT	GO:0009986~cell surface	16	12.2137	1.84819e-08	ITGB1, CSF1R, NGFR, APP, HSPA5, F2R, FURIN, PLAT, F3, TNF, TGFBR1, EGFR, VEGFA, DPP4, ACE2, PLAU	131	384	20801	6.61609	4.80528e-06	6.44072e-07	5.54893e-07
GOTERM_CC_DIRECT	GO:0048471~perinuclear region of cytoplasm	17	12.9771	1.98176e-08	ITGB1, APP, HSP90AA1, HSP90AB1, SRC, STAT1, PRKCD, PRKCA, SELE, EGFR, PIK3CA, HMOX1, CTNNB1, PRKACA, TLR4, SNCA, CTSB	131	446	20801	6.05239	5.15256e-06	6.44072e-07	5.54893e-07
GOTERM_CC_DIRECT	GO:0042470~melanosome	7	5.34351	8.74836e-06	ITGB1, HSPA8, HSP90AA1, HSP90AB1, HSPA5, FASN, CTSB	131	77	20801	14.4351	0.002272	0.00025273	0.000217737
GOTERM_CC_DIRECT	GO:0005911~cell-cell junction	8	6.10687	1.85734e-05	NGFR, APP, KIT, PRKCD, CTNNB1, AKT1, GRB2, PIK3R1	131	131	20801	9.69687	0.00481748	0.000482908	0.000416043
GOTERM_CC_DIRECT	GO:0031234~extrinsic component of cytoplasmic side of plasma membrane	6	4.58015	2.61107e-05	SYK, SRC, LCK, FYN, RHOA, PTK2	131	56	20801	17.0128	0.00676588	0.00059089	0.000509074
GOTERM_CC_DIRECT	GO:0043235~receptor complex	9	6.87023	2.72718e-05	PDGFRB, APP, CSF1R, KIT, ERBB2, KDR, EGFR, TGFBR1, IGF1R	131	191	20801	7.48208	0.00706569	0.00059089	0.000509074
GOTERM_CC_DIRECT	GO:0005794~Golgi apparatus	16	12.2137	7.52783e-05	PDGFRB, APP, PLA2G4A, FURIN, ESR1, PTGS1, NRAS, CTSL, FASN, ALB, KDR, MAPK1, GRB2, TLR4, NFE2L2, MAPK3	131	754	20801	3.36947	0.0193828	0.00150557	0.0012971
GOTERM_CC_DIRECT	GO:0016020~membrane	19	14.5038	0.000156509	ITGB1, ACE, HSPA5, MMP2, FURIN, TYK2, F3, TGFBR1, RELA, VEGFA, PIK3CA, SELL, CCND1, BCL2, CTNNB1, JAK2, JAK3, SNCA, JAK1	131	1093	20801	2.76024	0.0398786	0.0029066	0.00250415
GOTERM_CC_DIRECT	GO:0000785~chromatin	9	6.87023	0.000349196	AR, CREBBP, STAT1, STAT3, STAT6, TP53, HIF1A, RELA, NFE2L2	131	276	20801	5.17781	0.086806	0.00605274	0.00521467
GOTERM_CC_DIRECT	GO:0005764~lysosome	8	6.10687	0.000424089	HSPA8, SRC, CTSL, IL1B, TLR9, CXCR4, CTSS, CTSB	131	216	20801	5.88097	0.104422	0.00661791	0.00570158
GOTERM_CC_DIRECT	GO:0005770~late endosome	6	4.58015	0.000432709	SRC, F2R, CXCR4, MAPK1, CTSS, MAPK3	131	101	20801	9.43285	0.106428	0.00661791	0.00570158
GOTERM_CC_DIRECT	GO:0005887~integral component of plasma membrane	16	12.2137	0.000484222	PDGFRB, CSF1R, VCAM1, F2R, SELE, F3, TNF, EGFR, IGF1R, SELP, SELL, KIT, ERBB2, KDR, TLR9, TLR4	131	896	20801	2.83547	0.118322	0.00695178	0.00598923
GOTERM_CC_DIRECT	GO:0098685~Schaffer collateral - CA1 synapse	5	3.81679	0.000508087	ITGB1, CTNNB1, PLG, FYN, PLAT	131	59	20801	13.4565	0.123778	0.00695178	0.00598923
GOTERM_CC_DIRECT	GO:0005886~plasma membrane	51	38.9313	0.000534753	GSK3B, HSP90AB1, TNF, IGF1R, CTSL, AKT1, CCR2, PDGFRB, HSP90AA1, MMP2, PRKCD, F2R, PRKCA, RHOA, TGFBR1, ACE2, AR, PIK3CA, LCK, KIT, AGTR1, BTK, TLR9, TP53, TLR4, GAPDH, CXCR4, FURIN, DPP4, NRAS, CXCR1, CXCR3, CXCR2, MAPK1, SNCA, NGFR, HSPA8, JUN, ACE, HSPA5, STAT3, GCG, BRAF, ESR1, PTK2, SELP, SELL, FASN, CTNNB1, NFE2L2, HSPA1A	131	5231	20801	1.5481	0.129835	0.00695178	0.00598923
GOTERM_CC_DIRECT	GO:0005901~caveola	5	3.81679	0.000577	SRC, F2R, MAPK1, SELE, MAPK3	131	61	20801	13.0153	0.139347	0.00709813	0.00611531
GOTERM_CC_DIRECT	GO:0098978~glutamatergic synapse	8	6.10687	0.000600611	ITGB1, GSK3B, CTNNB1, PLG, PLAT, PRKACA, RHOA, RELA	131	229	20801	5.54712	0.144617	0.00709813	0.00611531
GOTERM_CC_DIRECT	GO:0032991~macromolecular complex	9	6.87023	0.00103745	AR, HSP90AA1, HSP90AB1, ALB, AKT1, CXCR4, PTPN11, NR3C1, SNCA	131	326	20801	4.38367	0.236526	0.0117277	0.0101039
GOTERM_CC_DIRECT	GO:0005769~early endosome	7	5.34351	0.00150877	APP, F2R, KDR, CXCR4, MAPK1, TLR4, MAPK3	131	197	20801	5.64215	0.324686	0.016345	0.0140819
GOTERM_CC_DIRECT	GO:0043197~dendritic spine	5	3.81679	0.0020824	ITGB1, APP, PRKACA, RHOA, PTK2	131	86	20801	9.23176	0.418409	0.021657	0.0186583
GOTERM_CC_DIRECT	GO:0005576~extracellular region	14	10.687	0.00217258	APP, HSP90AB1, ACE, CXCL8, MMP2, PLG, FURIN, FGF1, FGF2, DPP4, ACE2, ALB, CASP1, SNCA	131	833	20801	2.66868	0.431916	0.0217258	0.0187176
GOTERM_CC_DIRECT	GO:0005925~focal adhesion	6	4.58015	0.00276184	ITGB1, SRC, ITGA2, MAPK1, PTK2, MAPK3	131	153	20801	6.22691	0.512795	0.0265955	0.022913
GOTERM_CC_DIRECT	GO:0005739~mitochondrion	15	11.4504	0.00320875	HSP90AA1, HSP90AB1, HSPA5, BRAF, NR3C1, RELA, NFKB1, ESR2, CASP1, BCL2, AKT1, MAPK1, PRKACA, TP53, SNCA	131	977	20801	2.43786	0.566392	0.0297955	0.02567
GOTERM_CC_DIRECT	GO:0005783~endoplasmic reticulum	12	9.16031	0.00391848	ALB, PRKCD, KDR, TLR9, HMOX1, PLA2G4A, KEAP1, PRKCA, FURIN, HMGCR, TP53, CYP19A1	131	687	20801	2.77356	0.639695	0.0351312	0.0302669
GOTERM_CC_DIRECT	GO:0005667~transcription factor complex	6	4.58015	0.00489193	CREBBP, JUN, CTNNB1, EP300, ESR1, RELA	131	175	20801	5.4441	0.720575	0.0423967	0.0365264
GOTERM_CC_DIRECT	GO:0031594~neuromuscular junction	4	3.05344	0.0057288	ITGB1, APP, F2R, PRKACA	131	58	20801	10.9508	0.775476	0.048048	0.0413952
GOTERM_CC_DIRECT	GO:0045177~apical part of cell	4	3.05344	0.00659202	APP, CTNNB1, REN, PLAT	131	61	20801	10.4122	0.820862	0.0535602	0.0461442
GOTERM_CC_DIRECT	GO:0032587~ruffle membrane	4	3.05344	0.006896	ITGB1, SRC, RHOA, EGFR	131	62	20801	10.2443	0.834564	0.0543321	0.0468092
GOTERM_CC_DIRECT	GO:0030054~cell junction	5	3.81679	0.00746146	DPP4, KDR, CTNNB1, CXCR4, EGFR	131	123	20801	6.45473	0.857335	0.0559414	0.0481957
GOTERM_CC_DIRECT	GO:0043209~myelin sheath	3	2.29008	0.00753058	HSP90AA1, ERBB2, BCL2	131	21	20801	22.6838	0.859894	0.0559414	0.0481957
GOTERM_CC_DIRECT	GO:0005768~endosome	6	4.58015	0.00849686	TLR9, FYN, GRB2, CCR5, RHOA, TGFBR1	131	200	20801	4.76359	0.891241	0.0613662	0.0528693
GOTERM_MF_DIRECT	GO:0004712~protein serine/threonine/tyrosine kinase activity	27	20.6107	1.44855e-22	CSF1R, SRC, EGFR, IGF1R, IKBKB, ERBB2, KDR, AKT1, FYN, PRKACA, JAK2, JAK3, MAPK3, JAK1, PDGFRB, SYK, PRKCD, PRKCA, TYK2, MAPK14, PTK2, PIK3CA, CDK4, LCK, KIT, BTK, ATM	130	267	18413	14.323	5.96803e-20	5.96803e-20	4.9975e-20
GOTERM_MF_DIRECT	GO:0019903~protein phosphatase binding	13	9.92366	5.21554e-14	CSF1R, STAT3, PIK3R1, EGFR, PTK2, LGALS3, LCK, ERBB2, CTNNB1, GRB2, STAT6, JAK3, JAK1	130	69	18413	26.6855	2.14984e-11	1.0744e-11	8.9968e-12
GOTERM_MF_DIRECT	GO:0042802~identical protein binding	33	25.1908	8.58703e-13	APP, XIAP, KEAP1, PIK3R1, FGF2, TNF, EGFR, IGF1R, CASP8, ERBB2, KDR, MAPK1, STAT6, FYN, CCR5, SNCA, MAPK3, NQO1, JUN, GCG, ESR1, MMP9, NFKB1, ACE2, LCK, ALB, BTK, GRB2, PGR, ATM, TP53, TLR4, GAPDH	130	1047	18413	4.46425	3.53808e-10	1.17929e-10	9.87509e-11
GOTERM_MF_DIRECT	GO:0005524~ATP binding	36	27.4809	2.60149e-11	GSK3B, CSF1R, HSP90AB1, SRC, EGFR, IGF1R, IKBKB, ERBB2, KDR, AKT1, MAPK1, FYN, PRKACA, JAK2, JAK3, MAPK3, JAK1, PDGFRB, HSPA8, HSP90AA1, HSPA5, SYK, PRKCD, PRKCA, BRAF, TYK2, MAPK14, TGFBR1, PTK2, PIK3CA, CDK4, LCK, KIT, BTK, ATM, HSPA1A	130	1419	18413	3.59336	1.07182e-08	2.67954e-09	2.24379e-09
GOTERM_MF_DIRECT	GO:0005102~receptor binding	15	11.4504	2.35905e-10	APP, SYK, SRC, F2R, STAT3, PLG, PLAT, F2, PTK2, DPP4, AR, LCK, REN, FYN, TLR4	130	209	18413	10.1654	9.71928e-08	1.64114e-08	1.37426e-08
GOTERM_MF_DIRECT	GO:0004715~non-membrane spanning protein tyrosine kinase activity	9	6.87023	2.39002e-10	SYK, SRC, LCK, BTK, FYN, TYK2, JAK3, PTK2, JAK1	130	39	18413	32.6858	9.84687e-08	1.64114e-08	1.37426e-08
GOTERM_MF_DIRECT	GO:0005515~protein binding	15	11.4504	3.64398e-10	HSPA8, HSP90AA1, PLG, PRKCA, PIK3R1, F2, FGF1, CTSS, ACE2, PIK3CA, ALB, CTNNB1, AKT1, PRKACA, GAPDH	130	216	18413	9.836	1.50132e-07	2.14474e-08	1.79596e-08
GOTERM_MF_DIRECT	GO:0097718~disordered domain specific binding	8	6.10687	1.25169e-09	HSP90AA1, HSP90AB1, CTNNB1, KEAP1, FYN, TP53, GAPDH, HSPA1A	130	30	18413	37.7703	5.15697e-07	6.44621e-08	5.39792e-08
GOTERM_MF_DIRECT	GO:0031625~ubiquitin protein ligase binding	15	11.4504	1.9904e-09	NGFR, GSK3B, JUN, HSPA5, CXCR4, HIF1A, TGFBR1, RELA, EGFR, CASP8, BCL2, PRKACA, TP53, HSPA1A, JAK1	130	246	18413	8.63649	8.20045e-07	9.11162e-08	7.62988e-08
GOTERM_MF_DIRECT	GO:0001223~transcription coactivator binding	8	6.10687	2.58124e-09	AR, CREBBP, STAT1, EP300, PGR, ESR1, HIF1A, RELA	130	33	18413	34.3366	1.06347e-06	9.77072e-08	8.18179e-08
GOTERM_MF_DIRECT	GO:0002020~protease binding	10	7.63359	2.60869e-09	ITGB1, DPP4, GSK3B, SELL, KIT, BCL2, FURIN, TP53, F3, TNF	130	75	18413	18.8851	1.07478e-06	9.77072e-08	8.18179e-08
GOTERM_MF_DIRECT	GO:0016493~C-C chemokine receptor activity	7	5.34351	1.67018e-08	CCR1, CXCR1, CXCR3, CXCR2, CXCR4, CCR5, CCR2	130	25	18413	39.6588	6.88113e-06	5.7343e-07	4.80178e-07
GOTERM_MF_DIRECT	GO:0019957~C-C chemokine binding	7	5.34351	2.15882e-08	CCR1, CXCR1, CXCR3, CXCR2, CXCR4, CCR5, CCR2	130	26	18413	38.1334	8.8943e-06	6.8418e-07	5.72918e-07
GOTERM_MF_DIRECT	GO:0019901~protein kinase binding	16	12.2137	4.62664e-08	PDGFRB, SYK, PRKCD, STAT3, NR3C1, ESR1, HIF1A, RHOA, RELA, IKBKB, CCND1, LCK, CTNNB1, AKT1, GRB2, PRKACA	130	368	18413	6.15819	1.90616e-05	1.36155e-06	1.14014e-06
GOTERM_MF_DIRECT	GO:0043560~insulin receptor substrate binding	5	3.81679	7.91753e-08	PIK3CA, PRKCD, GRB2, PIK3R1, IGF1R	130	7	18413	101.17	3.26197e-05	2.17468e-06	1.82103e-06
GOTERM_MF_DIRECT	GO:0004879~RNA polymerase II transcription factor activity, ligand-activated sequence-specific DNA binding	8	6.10687	9.47223e-08	AR, STAT3, PGR, PPARG, PPARA, NR3C1, ESR1, ESR2	130	54	18413	20.9835	3.90248e-05	2.4391e-06	2.04245e-06
GOTERM_MF_DIRECT	GO:0043274~phospholipase binding	6	4.58015	1.24342e-07	SYK, SRC, LCK, BTK, FYN, SELE	130	18	18413	47.2128	5.12274e-05	3.01346e-06	2.5234e-06
GOTERM_MF_DIRECT	GO:0004674~protein serine/threonine kinase activity	14	10.687	2.99645e-07	GSK3B, SYK, PRKCD, PRKCA, BRAF, MAPK14, TGFBR1, IKBKB, PIK3CA, AKT1, MAPK1, ATM, PRKACA, MAPK3	130	312	18413	6.35557	0.000123446	6.85853e-06	5.74319e-06
GOTERM_MF_DIRECT	GO:0001784~phosphotyrosine binding	7	5.34351	4.4878e-07	SYK, LCK, MAPK1, GRB2, PTPN11, PIK3R1, MAPK3	130	42	18413	23.6064	0.00018488	9.73143e-06	8.14889e-06
GOTERM_MF_DIRECT	GO:0004714~transmembrane receptor protein tyrosine kinase activity	7	5.34351	1.01437e-06	PDGFRB, CSF1R, KIT, ERBB2, KDR, EGFR, IGF1R	130	48	18413	20.6556	0.000417833	2.06118e-05	1.72599e-05
GOTERM_MF_DIRECT	GO:0005178~integrin binding	9	6.87023	1.0506e-06	ITGB1, VCAM1, SYK, SRC, IL1B, KDR, FGF1, FGF2, PTK2	130	110	18413	11.5886	0.000432755	2.06118e-05	1.72599e-05
GOTERM_MF_DIRECT	GO:0004713~protein tyrosine kinase activity	7	5.34351	2.30218e-06	SYK, SRC, LCK, BTK, FYN, PTK2, IGF1R	130	55	18413	18.0267	0.000948049	4.31135e-05	3.61024e-05
GOTERM_MF_DIRECT	GO:0061629~RNA polymerase II sequence-specific DNA binding transcription factor binding	9	6.87023	2.763e-06	AR, CREBBP, JUN, STAT3, CTNNB1, KEAP1, PPARA, TP53, NFE2L2	130	125	18413	10.198	0.00113771	4.94937e-05	4.14449e-05
GOTERM_MF_DIRECT	GO:0004175~endopeptidase activity	6	4.58015	3.69113e-06	ACE2, CTSL, CASP3, MMP2, PLG, CTSB	130	34	18413	24.995	0.00151959	6.33644e-05	5.306e-05
GOTERM_MF_DIRECT	GO:0003700~transcription factor activity, sequence-specific DNA binding	12	9.16031	3.91967e-06	STAT1, STAT3, PGR, STAT6, PPARG, PPARA, NR3C1, TP53, HIF1A, NFKB1, RELA, NFE2L2	130	276	18413	6.15819	0.00161361	6.45962e-05	5.40915e-05
GOTERM_MF_DIRECT	GO:0008201~heparin binding	9	6.87023	4.39025e-06	SELP, APP, CXCL8, FURIN, F2, FGF1, MPO, FGF2, VEGFA	130	133	18413	9.58456	0.00180715	6.95685e-05	5.82552e-05
GOTERM_MF_DIRECT	GO:0020037~heme binding	9	6.87023	1.35593e-05	SRC, CYP1A2, CYP1A1, HMOX1, PTGS2, MPO, CYP19A1, PTGS1, IDO1	130	155	18413	8.22417	0.00557088	0.000206904	0.000173257
GOTERM_MF_DIRECT	GO:0042803~protein homodimerization activity	16	12.2137	1.59516e-05	CSF1R, HSP90AA1, G6PD, STAT1, STAT3, PTGS2, RELA, VEGFA, DPP4, IKBKB, KIT, TLR9, BCL2, HMOX1, AKT1, XDH	130	588	18413	3.85411	0.00655057	0.000234717	0.000196547
GOTERM_MF_DIRECT	GO:0005496~steroid binding	5	3.81679	1.83626e-05	AR, PGR, NR3C1, ESR1, ESR2	130	23	18413	30.791	0.00753692	0.000259806	0.000217556
GOTERM_MF_DIRECT	GO:0097110~scaffold protein binding	6	4.58015	1.89179e-05	IKBKB, CASP8, SYK, SRC, PRKCA, FYN	130	47	18413	18.0815	0.00776395	0.000259806	0.000217556
GOTERM_MF_DIRECT	GO:0001228~transcriptional activator activity, RNA polymerase II transcription regulatory region sequence-specific binding	13	9.92366	3.24463e-05	JUN, STAT3, NR3C1, ESR1, HIF1A, RELA, NFKB1, AR, PGR, STAT6, PPARA, TP53, NFE2L2	130	411	18413	4.48005	0.0132791	0.000431222	0.000361096
GOTERM_MF_DIRECT	GO:0016004~phospholipase activator activity	4	3.05344	3.88912e-05	SRC, LCK, BTK, FYN	130	10	18413	56.6554	0.0158958	0.000500724	0.000419295
GOTERM_MF_DIRECT	GO:0042169~SH2 domain binding	5	3.81679	6.24782e-05	SYK, SRC, LCK, KIT, PTK2	130	31	18413	22.8449	0.0254133	0.000780031	0.000653181
GOTERM_MF_DIRECT	GO:0051117~ATPase binding	6	4.58015	0.000122555	AR, SRC, LCK, PGR, ESR1, EGFR	130	69	18413	12.3164	0.0492419	0.00148507	0.00124357
GOTERM_MF_DIRECT	GO:0030235~nitric-oxide synthase regulator activity	3	2.29008	0.000145443	HSP90AA1, AKT1, EGFR	130	3	18413	141.638	0.0581667	0.00171208	0.00143366
GOTERM_MF_DIRECT	GO:0043565~sequence-specific DNA binding	8	6.10687	0.000203604	AR, BCL2, PGR, PPARA, NR3C1, ESR1, HIF1A, NFE2L2	130	171	18413	6.62636	0.0804706	0.00233013	0.0019512
GOTERM_MF_DIRECT	GO:0001968~fibronectin binding	4	3.05344	0.000469323	ITGB1, CTSL, CTSS, VEGFA	130	22	18413	25.7524	0.175853	0.00520818	0.00436122
GOTERM_MF_DIRECT	GO:0005131~growth hormone receptor binding	3	2.29008	0.000480366	TYK2, JAK2, JAK1	130	5	18413	84.9831	0.179596	0.00520818	0.00436122
GOTERM_MF_DIRECT	GO:0002039~p53 binding	5	3.81679	0.000881134	GSK3B, CREBBP, EP300, TP53, HIF1A	130	61	18413	11.6097	0.304544	0.00930839	0.00779465
GOTERM_MF_DIRECT	GO:0016494~C-X-C chemokine receptor activity	3	2.29008	0.000999529	CXCR1, CXCR3, CXCR2	130	7	18413	60.7022	0.337684	0.010044	0.00841067
GOTERM_MF_DIRECT	GO:0097199~cysteine-type endopeptidase activity involved in apoptotic signaling pathway	3	2.29008	0.000999529	CASP8, CASP3, CASP1	130	7	18413	60.7022	0.337684	0.010044	0.00841067
GOTERM_MF_DIRECT	GO:0008270~zinc ion binding	14	10.687	0.0017183	CREBBP, MMP2, PRKCA, NR3C1, ESR1, MMP9, ESR2, AR, ALB, EP300, PPARG, PGR, PPARA, SNCA	130	724	18413	2.73887	0.507642	0.0168557	0.0141146
GOTERM_MF_DIRECT	GO:0008013~beta-catenin binding	5	3.81679	0.00190334	GSK3B, AR, CTNNB1, EP300, ESR1	130	75	18413	9.44256	0.543846	0.0182367	0.015271
GOTERM_MF_DIRECT	GO:0004252~serine-type endopeptidase activity	7	5.34351	0.00246679	DPP4, PLAU, PLG, FURIN, PLAT, F2, F3	130	194	18413	5.11067	0.638529	0.0230981	0.0193419
GOTERM_MF_DIRECT	GO:0043394~proteoglycan binding	3	2.29008	0.00257016	CTSL, CTSS, CTSB	130	11	18413	38.6287	0.653637	0.0235312	0.0197045
GOTERM_MF_DIRECT	GO:0000976~transcription regulatory region sequence-specific DNA binding	5	3.81679	0.00300505	JUN, PPARG, TP53, TNF, NFE2L2	130	85	18413	8.33167	0.710599	0.0269148	0.0225378
GOTERM_MF_DIRECT	GO:0070492~oligosaccharide binding	3	2.29008	0.00361167	SELP, SELL, SELE	130	13	18413	32.6858	0.774786	0.0316598	0.0265112
GOTERM_MF_DIRECT	GO:0051082~unfolded protein binding	5	3.81679	0.0041515	HSPA8, HSP90AA1, HSP90AB1, HSPA5, HSPA1A	130	93	18413	7.61497	0.819852	0.0345615	0.0289411
GOTERM_MF_DIRECT	GO:0043548~phosphatidylinositol 3-kinase binding	3	2.29008	0.00419436	LCK, PIK3R1, IGF1R	130	14	18413	30.3511	0.823018	0.0345615	0.0289411
GOTERM_MF_DIRECT	GO:0070330~aromatase activity	3	2.29008	0.00419436	CYP1A2, CYP1A1, CYP19A1	130	14	18413	30.3511	0.823018	0.0345615	0.0289411
GOTERM_MF_DIRECT	GO:0019904~protein domain specific binding	6	4.58015	0.00459801	HSPA5, IL1B, PLG, PRKACA, HIF1A, NFE2L2	130	154	18413	5.51838	0.850244	0.0371447	0.0311042
GOTERM_MF_DIRECT	GO:0004707~MAP kinase activity	3	2.29008	0.00481753	MAPK1, MAPK14, MAPK3	130	15	18413	28.3277	0.863252	0.0374495	0.0313594
GOTERM_MF_DIRECT	GO:0016702~oxidoreductase activity, acting on single donors with incorporation of molecular oxygen, incorporation of two atoms of oxygen	3	2.29008	0.00481753	PTGS2, PTGS1, IDO1	130	15	18413	28.3277	0.863252	0.0374495	0.0313594
GOTERM_MF_DIRECT	GO:0046982~protein heterodimerization activity	9	6.87023	0.00543233	ITGB1, IKBKB, ERBB2, AGTR1, BCL2, PIK3R1, TP53, HIF1A, TLR4	130	381	18413	3.34579	0.89399	0.0414467	0.0347066
GOTERM_MF_DIRECT	GO:0000978~RNA polymerase II core promoter proximal region sequence-specific DNA binding	16	12.2137	0.00596682	APP, JUN, STAT1, STAT3, NR3C1, ESR1, RELA, NFKB1, ESR2, AR, PPARG, PGR, STAT6, PPARA, TP53, NFE2L2	130	1036	18413	2.18747	0.91505	0.0446969	0.0374282
GOTERM_MF_DIRECT	GO:0043236~laminin binding	3	2.29008	0.00618301	ITGB1, LGALS3, CTSS	130	17	18413	24.995	0.922332	0.0454893	0.0380917
GOTERM_MF_DIRECT	GO:0004197~cysteine-type endopeptidase activity	4	3.05344	0.00746232	CTSL, CASP1, CTSS, CTSB	130	57	18413	9.93954	0.954316	0.0539382	0.0451667
GOTERM_MF_DIRECT	GO:0005158~insulin receptor binding	3	2.29008	0.00770348	PTPN11, PIK3R1, IGF1R	130	19	18413	22.364	0.958668	0.0547213	0.0458224
GOTERM_MF_DIRECT	GO:0038023~signaling receptor activity	5	3.81679	0.00797884	ITGB1, CXCR3, TLR9, PPARA, TLR4	130	112	18413	6.32315	0.963134	0.0557167	0.0466559
GOTERM_MF_DIRECT	GO:0031490~chromatin DNA binding	4	3.05344	0.00820748	CREBBP, STAT3, EP300, RELA	130	59	18413	9.60261	0.966474	0.056358	0.047193
GOTERM_MF_DIRECT	GO:0051787~misfolded protein binding	3	2.29008	0.00937443	HSPA8, HSPA5, HSPA1A	130	21	18413	20.2341	0.979359	0.0633158	0.0530193
GOTERM_MF_DIRECT	GO:0004672~protein kinase activity	6	4.58015	0.00980651	IKBKB, CCND1, KIT, AKT1, BRAF, PRKACA	130	185	18413	4.59368	0.982755	0.0651658	0.0545685
