# Supplementary material for: A screening strategy for bioactive components from Amaranth: An integrated approach of network pharmacology, molecular docking and molecular dynamics simulation
Source: PLoS One. 2025 Dec 26;20(12):e0338443. doi: 10.1371/journal.pone.0338443 (PMC12742726; doi:10.1371/journal.pone.0338443)
Supplement: S5 File — (XLSX) [file pone.0338443.s007.xlsx]

## Sheet: Sheet1
Category	Term	Count	%	PValue	Genes	List Total	Pop Hits	Pop Total	Fold Enrichment	Bonferroni	Benjamini	FDR
KEGG_PATHWAY	VEGF signaling pathway	14	10.687	7.20089e-13	SRC, PLA2G4A, PRKCA, PIK3R1, PTGS2, MAPK14, PTK2, VEGFA, NRAS, PIK3CA, KDR, AKT1, MAPK1, MAPK3	130	58	9288	17.2456	1.82903e-10	3.04837e-12	1.17614e-12
KEGG_PATHWAY	C-type lectin receptor signaling pathway	24	18.3206	8.31678e-22	JUN, SYK, SRC, STAT1, PRKCD, PTPN11, PIK3R1, PTGS2, MAPK14, TNF, RHOA, RELA, IL2, NFKB1, IKBKB, NRAS, IL6, CASP8, PIK3CA, IL1B, CASP1, AKT1, MAPK1, MAPK3	130	105	9288	16.3305	2.11246e-19	1.62497e-20	6.26958e-21
KEGG_PATHWAY	Prolactin signaling pathway	18	13.7405	8.17564e-16	GSK3B, SRC, STAT1, STAT3, PIK3R1, MAPK14, ESR1, RELA, NFKB1, ESR2, NRAS, PIK3CA, CCND1, AKT1, MAPK1, GRB2, JAK2, MAPK3	130	83	9288	15.4943	1.97398e-13	6.29276e-15	2.42792e-15
KEGG_PATHWAY	HIF-1 signaling pathway	23	17.5573	5.76025e-20	CREBBP, STAT3, SERPINE1, PRKCA, PIK3R1, HIF1A, RELA, EGFR, NFKB1, VEGFA, IGF1R, LDHA, IL6, PIK3CA, ERBB2, BCL2, HMOX1, EP300, AKT1, MAPK1, TLR4, GAPDH, MAPK3	130	110	9288	14.9387	1.4631e-17	8.12836e-19	3.13614e-19
KEGG_PATHWAY	Fc epsilon RI signaling pathway	14	10.687	9.4126e-12	SYK, PLA2G4A, PRKCA, PIK3R1, MAPK14, TNF, NRAS, PIK3CA, BTK, AKT1, MAPK1, GRB2, FYN, MAPK3	130	70	9288	14.2892	2.3908e-09	3.41543e-11	1.31776e-11
KEGG_PATHWAY	IL-17 signaling pathway	18	13.7405	6.45546e-15	GSK3B, HSP90AA1, JUN, HSP90AB1, CXCL8, PTGS2, MAPK14, TNF, MMP9, RELA, NFKB1, IKBKB, IL6, CASP8, IL1B, CASP3, MAPK1, MAPK3	130	93	9288	13.8283	1.63558e-12	3.90402e-14	1.50627e-14
KEGG_PATHWAY	Th17 cell differentiation	22	16.7939	2.60681e-18	HSP90AA1, JUN, HSP90AB1, STAT1, STAT3, TYK2, MAPK14, HIF1A, TGFBR1, RELA, IL2, NFKB1, IKBKB, IL6, LCK, IL1B, MAPK1, STAT6, JAK2, JAK3, MAPK3, JAK1	130	114	9288	13.7879	6.62129e-16	3.153e-17	1.21651e-17
KEGG_PATHWAY	ErbB signaling pathway	15	11.4504	6.77723e-12	GSK3B, JUN, SRC, PRKCA, BRAF, PIK3R1, EGFR, PTK2, NRAS, PIK3CA, ERBB2, AKT1, MAPK1, GRB2, MAPK3	130	84	9288	12.7582	1.72142e-09	2.49481e-11	9.62563e-12
KEGG_PATHWAY	Toll-like receptor signaling pathway	20	15.2672	2.0303e-15	JUN, CXCL8, STAT1, TYK2, PIK3R1, MAPK14, TNF, RELA, NFKB1, IKBKB, IL6, CASP8, PIK3CA, IL1B, TLR9, AKT1, MAPK1, TLR4, MAPK3, JAK1	130	119	9288	12.0078	5.07594e-13	1.39377e-14	5.37755e-15
KEGG_PATHWAY	B cell receptor signaling pathway	14	10.687	1.05336e-10	GSK3B, JUN, SYK, PIK3R1, RELA, NFKB1, IKBKB, NRAS, PIK3CA, BTK, AKT1, MAPK1, GRB2, MAPK3	130	84	9288	11.9077	2.67553e-08	3.43017e-10	1.32345e-10
KEGG_PATHWAY	Neurotrophin signaling pathway	20	15.2672	3.31219e-15	NGFR, GSK3B, JUN, PRKCD, BRAF, PTPN11, PIK3R1, MAPK14, RHOA, RELA, NFKB1, IKBKB, NRAS, PIK3CA, BCL2, AKT1, MAPK1, GRB2, TP53, MAPK3	130	122	9288	11.7125	8.4599e-13	2.15717e-14	8.32293e-15
KEGG_PATHWAY	Osteoclast differentiation	23	17.5573	1.59149e-17	CSF1R, JUN, SYK, STAT1, TYK2, PIK3R1, MAPK14, TNF, TGFBR1, RELA, NFKB1, IKBKB, PIK3CA, LCK, IL1B, BTK, AKT1, MAPK1, GRB2, PPARG, FYN, MAPK3, JAK1	130	141	9288	11.6543	4.04239e-15	1.68433e-16	6.49859e-17
KEGG_PATHWAY	T cell receptor signaling pathway	20	15.2672	4.5461e-15	GSK3B, JUN, PTPN11, PIK3R1, MAPK14, TNF, RHOA, RELA, IL2, NFKB1, IKBKB, NRAS, PIK3CA, CDK4, LCK, AKT1, MAPK1, GRB2, FYN, MAPK3	130	124	9288	11.5236	1.15619e-12	2.88677e-14	1.1138e-14
KEGG_PATHWAY	Estrogen signaling pathway	22	16.7939	1.33344e-16	HSPA8, HSP90AA1, JUN, HSP90AB1, SRC, MMP2, PRKCD, PIK3R1, ESR1, MMP9, EGFR, ESR2, NRAS, PIK3CA, BCL2, AKT1, MAPK1, GRB2, PGR, PRKACA, HSPA1A, MAPK3	130	137	9288	11.4731	2.81997e-14	1.09256e-15	4.21538e-16
KEGG_PATHWAY	TNF signaling pathway	20	15.2672	6.15488e-15	JUN, VCAM1, XIAP, PIK3R1, PTGS2, MAPK14, SELE, TNF, MMP9, RELA, NFKB1, IKBKB, IL6, CASP8, PIK3CA, IL1B, CASP3, AKT1, MAPK1, MAPK3	130	126	9288	11.3407	1.55098e-12	3.81302e-14	1.47117e-14
KEGG_PATHWAY	Th1 and Th2 cell differentiation	15	11.4504	5.13051e-11	JUN, STAT1, TYK2, MAPK14, RELA, IL2, NFKB1, IKBKB, LCK, MAPK1, STAT6, JAK2, JAK3, MAPK3, JAK1	130	97	9288	11.0484	1.30315e-08	1.73753e-10	6.70386e-11
KEGG_PATHWAY	Renin-angiotensin system	4	3.05344	0.00538839	ACE2, ACE, AGTR1, REN	130	26	9288	10.9917	0.74649	0.00906391	0.00538839
KEGG_PATHWAY	Chemokine signaling pathway	29	22.1374	1.86994e-21	GSK3B, CXCL8, SRC, CXCR4, PIK3R1, RELA, IKBKB, NRAS, CXCR1, CXCR3, CXCR2, AKT1, MAPK1, PRKACA, JAK2, CCR5, JAK3, CCR2, MAPK3, CCR1, STAT1, PRKCD, STAT3, BRAF, RHOA, PTK2, NFKB1, PIK3CA, GRB2	130	190	9288	10.9049	4.74965e-19	3.39261e-20	1.30896e-20
KEGG_PATHWAY	Thyroid hormone signaling pathway	18	13.7405	5.98725e-13	GSK3B, CREBBP, SRC, STAT1, PRKCA, PIK3R1, ESR1, HIF1A, NRAS, PIK3CA, CCND1, EP300, CTNNB1, AKT1, MAPK1, PRKACA, TP53, MAPK3	130	121	9288	10.6284	1.52081e-10	2.622e-12	1.01164e-12
KEGG_PATHWAY	Platelet activation	18	13.7405	6.87765e-13	ITGB1, SYK, SRC, ITGA2, F2R, PLA2G4A, PIK3R1, F2, MAPK14, RHOA, PTGS1, PIK3CA, BTK, AKT1, MAPK1, FYN, PRKACA, MAPK3	130	122	9288	10.5412	1.74697e-10	2.96089e-12	1.14239e-12
KEGG_PATHWAY	Apoptosis - multiple species	5	3.81679	0.00119271	NGFR, CASP8, CASP3, BCL2, XIAP	130	34	9288	10.5068	0.261496	0.00214857	0.00119271
KEGG_PATHWAY	NF-kappa B signaling pathway	16	12.2137	2.03989e-11	VCAM1, CXCL8, SYK, XIAP, PTGS2, TNF, RELA, NFKB1, IKBKB, PLAU, LCK, IL1B, BCL2, BTK, ATM, TLR4	130	109	9288	10.4875	5.18132e-09	7.19628e-11	2.77652e-11
KEGG_PATHWAY	FoxO signaling pathway	19	14.5038	1.76205e-13	CREBBP, STAT3, BRAF, PIK3R1, MAPK14, TGFBR1, EGFR, IGF1R, IKBKB, NRAS, IL6, PIK3CA, CCND1, EP300, AKT1, MAPK1, ATM, GRB2, MAPK3	130	131	9288	10.3624	4.47529e-11	8.13749e-13	3.13966e-13
KEGG_PATHWAY	Relaxin signaling pathway	19	14.5038	1.76205e-13	JUN, SRC, MMP2, PRKCA, PIK3R1, MAPK14, MMP9, TGFBR1, RELA, EGFR, NFKB1, VEGFA, NRAS, PIK3CA, AKT1, MAPK1, GRB2, PRKACA, MAPK3	130	131	9288	10.3624	4.47529e-11	8.13749e-13	3.13966e-13
KEGG_PATHWAY	Phospholipase D signaling pathway	22	16.7939	1.28007e-15	PDGFRB, CXCL8, SYK, F2R, PLA2G4A, PRKCA, PTPN11, PIK3R1, F2, RHOA, EGFR, NRAS, CXCR1, PIK3CA, KIT, CXCR2, AGTR1, AKT1, MAPK1, GRB2, FYN, MAPK3	130	152	9288	10.3409	3.38396e-13	9.28965e-15	3.5842e-15
KEGG_PATHWAY	Growth hormone synthesis, secretion and action	17	12.9771	6.01537e-12	GSK3B, CREBBP, STAT1, STAT3, PRKCA, PIK3R1, MAPK14, PTK2, NRAS, PIK3CA, EP300, AKT1, MAPK1, GRB2, JAK2, PRKACA, MAPK3	130	119	9288	10.2066	1.52791e-09	2.28045e-11	8.7986e-12
KEGG_PATHWAY	GnRH signaling pathway	13	9.92366	4.34877e-09	JUN, SRC, MMP2, PRKCD, PLA2G4A, PRKCA, MAPK14, EGFR, NRAS, MAPK1, GRB2, PRKACA, MAPK3	130	92	9288	10.0957	1.10459e-06	1.26964e-08	4.89861e-09
KEGG_PATHWAY	Aldosterone-regulated sodium reabsorption	5	3.81679	0.0016449	PIK3CA, MAPK1, PRKCA, PIK3R1, MAPK3	130	37	9288	9.65489	0.341736	0.00288141	0.0016449
KEGG_PATHWAY	Progesterone-mediated oocyte maturation	12	9.16031	3.9634e-08	HSP90AA1, HSP90AB1, PIK3CA, AKT1, MAPK1, PGR, BRAF, PIK3R1, MAPK14, PRKACA, MAPK3, IGF1R	130	90	9288	9.52615	1.0067e-05	1.08248e-07	4.17649e-08
KEGG_PATHWAY	Longevity regulating pathway - multiple species	8	6.10687	1.98102e-05	HSPA8, NRAS, PIK3CA, AKT1, PIK3R1, PRKACA, HSPA1A, IGF1R	130	61	9288	9.36999	0.0050192	4.26423e-05	1.98102e-05
KEGG_PATHWAY	Adherens junction	12	9.16031	5.00181e-08	CREBBP, SRC, ERBB2, CTNNB1, EP300, MAPK1, FYN, RHOA, EGFR, TGFBR1, MAPK3, IGF1R	130	92	9288	9.31906	1.27045e-05	1.35155e-07	5.21465e-08
KEGG_PATHWAY	Focal adhesion	26	19.8473	2.79281e-17	ITGB1, GSK3B, SRC, XIAP, PIK3R1, EGFR, IGF1R, CCND1, ERBB2, KDR, AKT1, MAPK1, FYN, MAPK3, PDGFRB, JUN, ITGA2, PRKCA, BRAF, RHOA, PTK2, VEGFA, PIK3CA, BCL2, CTNNB1, GRB2	130	203	9288	9.15074	7.09374e-15	2.8375e-16	1.09478e-16
KEGG_PATHWAY	Viral protein interaction with cytokine and cytokine receptor	12	9.16031	6.27553e-08	CCR1, CSF1R, IL6, CXCL8, CXCR1, CXCR3, CXCR2, CXCR4, CCR5, TNF, IL2, CCR2	130	94	9288	9.12079	1.59397e-05	1.64328e-07	6.34022e-08
KEGG_PATHWAY	Adipocytokine signaling pathway	9	6.87023	5.68867e-06	IKBKB, STAT3, AKT1, PTPN11, JAK2, PPARA, TNF, NFKB1, RELA	130	71	9288	9.05655	0.00144388	1.27869e-05	5.68867e-06
KEGG_PATHWAY	NOD-like receptor signaling pathway	24	18.3206	1.09234e-15	HSP90AA1, JUN, HSP90AB1, CXCL8, STAT1, PRKCD, XIAP, TYK2, MAPK14, TNF, RHOA, RELA, NFKB1, IKBKB, IL6, CASP8, IL1B, CASP1, BCL2, MAPK1, TLR4, CTSB, MAPK3, JAK1	130	191	9288	8.97753	2.81997e-13	8.16041e-15	3.14851e-15
KEGG_PATHWAY	GnRH secretion	8	6.10687	2.72513e-05	NRAS, PIK3CA, AKT1, MAPK1, PRKCA, PIK3R1, ESR2, MAPK3	130	64	9288	8.93077	0.00689802	5.76819e-05	2.72513e-05
KEGG_PATHWAY	Sphingolipid signaling pathway	15	11.4504	1.1712e-09	PRKCA, PIK3R1, MAPK14, TNF, RHOA, RELA, NFKB1, NRAS, PIK3CA, BCL2, AKT1, MAPK1, FYN, TP53, MAPK3	130	122	9288	8.78436	2.97484e-07	3.54148e-09	1.3664e-09
KEGG_PATHWAY	Insulin resistance	13	9.92366	3.07653e-08	GSK3B, PRKCD, STAT3, PTPN11, PIK3R1, TNF, RELA, NFKB1, IKBKB, IL6, PIK3CA, AKT1, PPARA	130	109	9288	8.5211	7.81437e-06	8.58725e-08	3.31319e-08
KEGG_PATHWAY	Long-term potentiation	8	6.10687	4.46845e-05	NRAS, CREBBP, EP300, MAPK1, PRKCA, BRAF, PRKACA, MAPK3	130	69	9288	8.28361	0.0112859	9.15311e-05	4.46845e-05
KEGG_PATHWAY	Long-term depression	7	5.34351	0.000189785	NRAS, PLA2G4A, MAPK1, PRKCA, BRAF, MAPK3, IGF1R	130	61	9288	8.19874	0.0470664	0.000367981	0.000189785
KEGG_PATHWAY	Leukocyte transendothelial migration	13	9.92366	6.22006e-08	ITGB1, VCAM1, MMP2, CXCR4, PRKCA, PTPN11, PIK3R1, MAPK14, MMP9, RHOA, PTK2, PIK3CA, CTNNB1	130	116	9288	8.0069	1.57988e-05	1.64328e-07	6.34022e-08
KEGG_PATHWAY	Signaling pathways regulating pluripotency of stem cells	16	12.2137	1.03297e-09	GSK3B, STAT3, PIK3R1, MAPK14, FGF2, IGF1R, NRAS, PIK3CA, CTNNB1, AKT1, MAPK1, GRB2, JAK2, JAK3, MAPK3, JAK1	130	143	9288	7.99398	2.62375e-07	3.16114e-09	1.21965e-09
KEGG_PATHWAY	Rap1 signaling pathway	24	18.3206	1.45519e-14	ITGB1, PDGFRB, CSF1R, NGFR, SRC, F2R, PRKCA, BRAF, PIK3R1, FGF1, MAPK14, FGF2, RHOA, EGFR, VEGFA, IGF1R, NRAS, PIK3CA, KIT, KDR, CTNNB1, AKT1, MAPK1, MAPK3	130	215	9288	7.97538	3.69416e-12	8.03519e-14	3.10019e-14
KEGG_PATHWAY	Longevity regulating pathway	10	7.63359	3.97487e-06	NRAS, PIK3CA, AKT1, PPARG, PIK3R1, PRKACA, TP53, NFKB1, RELA, IGF1R	130	90	9288	7.93846	0.00100911	9.01443e-06	3.97487e-06
KEGG_PATHWAY	Antigen processing and presentation	9	6.87023	2.00451e-05	HSPA8, HSP90AA1, HSP90AB1, HSPA5, CTSL, TNF, CTSS, CTSB, HSPA1A	130	84	9288	7.65495	0.00507856	4.27853e-05	2.00451e-05
KEGG_PATHWAY	MAPK signaling pathway	32	24.4275	4.0988e-19	CSF1R, FGF1, FGF2, TNF, RELA, EGFR, IGF1R, IKBKB, NRAS, CASP3, ERBB2, KDR, AKT1, MAPK1, PRKACA, MAPK3, PDGFRB, NGFR, HSPA8, JUN, PLA2G4A, PRKCA, BRAF, MAPK14, TGFBR1, NFKB1, VEGFA, IL1B, KIT, GRB2, TP53, HSPA1A	130	299	9288	7.64641	1.0411e-16	5.47945e-18	2.11412e-18
KEGG_PATHWAY	Cellular senescence	17	12.9771	5.63703e-10	CXCL8, SERPINE1, PIK3R1, MAPK14, TGFBR1, RELA, NFKB1, NRAS, IL6, PIK3CA, CCND1, CDK4, AKT1, MAPK1, ATM, TP53, MAPK3	130	160	9288	7.59115	1.43181e-07	1.76766e-09	6.82011e-10
KEGG_PATHWAY	PI3K-Akt signaling pathway	40	30.5344	8.49416e-24	ITGB1, GSK3B, CSF1R, HSP90AB1, PIK3R1, FGF1, FGF2, RELA, EGFR, IGF1R, IKBKB, NRAS, CCND1, ERBB2, KDR, AKT1, MAPK1, JAK2, JAK3, MAPK3, JAK1, PDGFRB, NGFR, HSP90AA1, SYK, ITGA2, F2R, PRKCA, PTK2, IL2, NFKB1, VEGFA, IL6, PIK3CA, CDK4, KIT, BCL2, GRB2, TP53, TLR4	130	384	9288	7.44231	2.15752e-21	2.15752e-22	8.32428e-23
KEGG_PATHWAY	Ras signaling pathway	25	19.084	2.44365e-14	CSF1R, PIK3R1, FGF1, FGF2, RELA, EGFR, IGF1R, IKBKB, NRAS, KDR, AKT1, MAPK1, PRKACA, MAPK3, PDGFRB, NGFR, PLA2G4A, PRKCA, PTPN11, RHOA, NFKB1, VEGFA, PIK3CA, KIT, GRB2	130	244	9288	7.3203	6.20393e-12	1.32061e-13	5.09527e-14
KEGG_PATHWAY	Regulation of lipolysis in adipocytes	6	4.58015	0.00131359	PIK3CA, AKT1, PIK3R1, PTGS2, PRKACA, PTGS1	130	59	9288	7.26571	0.283854	0.00234966	0.00131359
KEGG_PATHWAY	Gap junction	9	6.87023	3.32455e-05	PDGFRB, NRAS, SRC, MAPK1, PRKCA, GRB2, PRKACA, EGFR, MAPK3	130	90	9288	7.14462	0.00840895	6.97881e-05	3.32455e-05
KEGG_PATHWAY	p53 signaling pathway	8	6.10687	0.000125472	CASP8, CCND1, CDK4, CASP3, SERPINE1, BCL2, ATM, TP53	130	81	9288	7.05641	0.0313693	0.000250944	0.000125472
KEGG_PATHWAY	Melanogenesis	10	7.63359	1.12056e-05	GSK3B, NRAS, CREBBP, KIT, CTNNB1, EP300, MAPK1, PRKCA, PRKACA, MAPK3	130	102	9288	7.00452	0.0028422	2.43268e-05	1.12056e-05
KEGG_PATHWAY	Ovarian steroidogenesis	6	4.58015	0.00164258	CYP1A1, PLA2G4A, PTGS2, PRKACA, CYP19A1, IGF1R	130	62	9288	6.91414	0.341348	0.00288141	0.00164258
KEGG_PATHWAY	Cholinergic synapse	11	8.39695	3.77353e-06	NRAS, PIK3CA, BCL2, AKT1, MAPK1, PRKCA, FYN, PIK3R1, JAK2, PRKACA, MAPK3	130	114	9288	6.89393	0.00095802	8.71343e-06	3.77353e-06
KEGG_PATHWAY	Necroptosis	17	12.9771	2.96203e-09	HSP90AA1, HSP90AB1, STAT1, STAT3, XIAP, PLA2G4A, TYK2, TNF, CASP8, IL1B, CASP1, BCL2, STAT6, JAK2, TLR4, JAK3, JAK1	130	179	9288	6.78539	7.52356e-07	8.74833e-09	3.37534e-09
KEGG_PATHWAY	JAK-STAT signaling pathway	20	15.2672	7.49647e-11	PDGFRB, CREBBP, STAT1, STAT3, PTPN11, TYK2, PIK3R1, IL2, EGFR, IL6, PIK3CA, CCND1, BCL2, EP300, AKT1, GRB2, STAT6, JAK2, JAK3, JAK1	130	211	9288	6.77215	1.9041e-08	2.47286e-10	9.54096e-11
KEGG_PATHWAY	Cytosolic DNA-sensing pathway	8	6.10687	0.000170115	IKBKB, IL6, CASP8, CASP3, IL1B, CASP1, NFKB1, RELA	130	85	9288	6.72434	0.0422925	0.000332379	0.000170115
KEGG_PATHWAY	Fc gamma R-mediated phagocytosis	9	6.87023	5.71517e-05	PIK3CA, SYK, PRKCD, PLA2G4A, AKT1, MAPK1, PRKCA, PIK3R1, MAPK3	130	97	9288	6.62902	0.0144121	0.000116132	5.71517e-05
KEGG_PATHWAY	Serotonergic synapse	11	8.39695	5.99863e-06	APP, NRAS, CASP3, PLA2G4A, MAPK1, PRKCA, BRAF, PTGS2, PRKACA, PTGS1, MAPK3	130	120	9288	6.54923	0.0015225	1.33654e-05	5.99863e-06
KEGG_PATHWAY	Natural killer cell mediated cytotoxicity	14	10.687	2.42721e-07	SYK, PRKCA, BRAF, PTPN11, PIK3R1, TNF, NRAS, PIK3CA, LCK, CASP3, MAPK1, GRB2, FYN, MAPK3	130	157	9288	6.37099	6.16493e-05	6.29094e-07	2.42721e-07
KEGG_PATHWAY	mTOR signaling pathway	14	10.687	2.61396e-07	GSK3B, PRKCA, BRAF, PIK3R1, TNF, RHOA, IGF1R, IKBKB, NRAS, PIK3CA, AKT1, MAPK1, GRB2, MAPK3	130	158	9288	6.33067	6.63925e-05	6.70654e-07	2.61396e-07
KEGG_PATHWAY	Insulin signaling pathway	12	9.16031	3.11955e-06	IKBKB, GSK3B, NRAS, PIK3CA, FASN, AKT1, MAPK1, GRB2, BRAF, PIK3R1, PRKACA, MAPK3	130	138	9288	6.21271	0.000792052	7.33671e-06	3.11955e-06
KEGG_PATHWAY	Regulation of actin cytoskeleton	19	14.5038	1.96666e-09	ITGB1, PDGFRB, SRC, ITGA2, F2R, CXCR4, BRAF, PIK3R1, F2, FGF1, FGF2, RHOA, EGFR, PTK2, NRAS, PIK3CA, AKT1, MAPK1, MAPK3	130	227	9288	5.98007	4.99532e-07	5.87685e-09	2.26744e-09
KEGG_PATHWAY	Inflammatory mediator regulation of TRP channels	9	6.87023	0.00013074	PIK3CA, SRC, IL1B, PRKCD, PLA2G4A, PRKCA, PIK3R1, MAPK14, PRKACA	130	109	9288	5.89922	0.0326648	0.000259438	0.00013074
KEGG_PATHWAY	Axon guidance	14	10.687	1.03184e-06	ITGB1, GSK3B, SRC, CXCR4, PRKCA, PTPN11, PIK3R1, RHOA, PTK2, NRAS, PIK3CA, MAPK1, FYN, MAPK3	130	178	9288	5.61936	0.000262053	2.53904e-06	1.03184e-06
KEGG_PATHWAY	Oxytocin signaling pathway	12	9.16031	8.48014e-06	NRAS, JUN, CCND1, SRC, PLA2G4A, MAPK1, PRKCA, PTGS2, PRKACA, RHOA, EGFR, MAPK3	130	153	9288	5.60362	0.00215165	1.85686e-05	8.48014e-06
KEGG_PATHWAY	Autophagy - animal	13	9.92366	3.92126e-06	PRKCD, PIK3R1, HIF1A, IGF1R, NRAS, PIK3CA, CTSL, BCL2, AKT1, MAPK1, PRKACA, CTSB, MAPK3	130	170	9288	5.46353	0.000995506	8.97297e-06	3.92126e-06
KEGG_PATHWAY	Parathyroid hormone synthesis, secretion and action	8	6.10687	0.000623814	BCL2, MAPK1, PRKCA, BRAF, PRKACA, RHOA, EGFR, MAPK3	130	105	9288	5.44352	0.146576	0.00116506	0.000623814
KEGG_PATHWAY	Complement and coagulation cascades	7	5.34351	0.00181553	PLAU, F2R, SERPINE1, PLG, PLAT, F2, F3	130	93	9288	5.37767	0.369703	0.00315853	0.00181553
KEGG_PATHWAY	Apelin signaling pathway	10	7.63359	0.000145237	NRAS, CCND1, SERPINE1, AGTR1, AKT1, MAPK1, PLAT, PRKACA, TGFBR1, MAPK3	130	141	9288	5.0671	0.0362205	0.00028597	0.000145237
KEGG_PATHWAY	Glucagon signaling pathway	7	5.34351	0.00304358	CREBBP, LDHA, EP300, AKT1, GCG, PRKACA, PPARA	130	103	9288	4.85556	0.53895	0.00522344	0.00304358
KEGG_PATHWAY	Efferocytosis	11	8.39695	8.60065e-05	CASP3, CASP1, MAPK1, PPARG, PTPN11, PTGS2, MAPK14, JAK2, HIF1A, PTK2, MAPK3	130	163	9288	4.82152	0.0216097	0.000173378	8.60065e-05
KEGG_PATHWAY	RIG-I-like receptor signaling pathway	7	5.34351	0.00351098	IKBKB, CXCL8, CASP8, MAPK14, TNF, NFKB1, RELA	130	106	9288	4.71814	0.590721	0.00598517	0.00351098
KEGG_PATHWAY	AMPK signaling pathway	8	6.10687	0.00158476	PIK3CA, CCND1, FASN, AKT1, PPARG, HMGCR, PIK3R1, IGF1R	130	123	9288	4.6469	0.331586	0.00281488	0.00158476
KEGG_PATHWAY	Neutrophil extracellular trap formation	15	11.4504	3.60962e-06	SYK, SRC, PRKCA, PIK3R1, MAPK14, MPO, RELA, NFKB1, SELP, PIK3CA, CASP1, AKT1, MAPK1, TLR4, MAPK3	130	231	9288	4.63936	0.000916424	8.4114e-06	3.60962e-06
KEGG_PATHWAY	TGF-beta signaling pathway	7	5.34351	0.00385098	CREBBP, EP300, MAPK1, TNF, RHOA, TGFBR1, MAPK3	130	108	9288	4.63077	0.624703	0.00652099	0.00385098
KEGG_PATHWAY	cAMP signaling pathway	16	12.2137	1.54234e-06	CREBBP, JUN, F2R, GCG, BRAF, PIK3R1, RHOA, RELA, NFKB1, PIK3CA, EP300, AKT1, MAPK1, PPARA, PRKACA, MAPK3	130	247	9288	4.62809	0.000391679	3.6958e-06	1.54234e-06
KEGG_PATHWAY	Vascular smooth muscle contraction	9	6.87023	0.000718013	PRKCD, AGTR1, PLA2G4A, MAPK1, PRKCA, BRAF, PRKACA, RHOA, MAPK3	130	140	9288	4.59297	0.166766	0.00131476	0.000718013
KEGG_PATHWAY	Oocyte meiosis	7	5.34351	0.00668669	AR, MAPK1, PGR, MAPK14, PRKACA, MAPK3, IGF1R	130	121	9288	4.13325	0.818068	0.0111008	0.00668669
KEGG_PATHWAY	Wnt signaling pathway	10	7.63359	0.000719494	GSK3B, CREBBP, JUN, CCND1, CTNNB1, EP300, PRKCA, PRKACA, TP53, RHOA	130	175	9288	4.08264	0.16708	0.00131476	0.000719494
KEGG_PATHWAY	Adrenergic signaling in cardiomyocytes	8	6.10687	0.0055646	AGTR1, BCL2, AKT1, MAPK1, PRKCA, MAPK14, PRKACA, MAPK3	130	154	9288	3.71149	0.757646	0.00929874	0.0055646
KEGG_PATHWAY	Calcium signaling pathway	12	9.16031	0.00102442	PDGFRB, F2R, ERBB2, AGTR1, KDR, CXCR4, PRKCA, PRKACA, FGF1, FGF2, EGFR, VEGFA	130	262	9288	3.27234	0.229207	0.00185858	0.00102442
KEGG_PATHWAY	Cytokine-cytokine receptor interaction	15	11.4504	0.000200054	CCR1, CSF1R, NGFR, CXCL8, CXCR4, TNF, TGFBR1, IL2, IL6, CXCR1, IL1B, CXCR3, CXCR2, CCR5, CCR2	130	332	9288	3.22799	0.0495492	0.000384953	0.000200054
KEGG_PATHWAY	Endocytosis	11	8.39695	0.00213761	HSPA8, CXCR1, SRC, CXCR2, CXCR4, CCR5, RHOA, EGFR, TGFBR1, HSPA1A, IGF1R	130	245	9288	3.20779	0.419307	0.00369355	0.00213761
